# Supplementary material for: Underreporting of deaths in the maternal deaths surveillance system in one region of Morocco
Source: PLoS One. 2018 Jan 31;13(1):e0188070. doi: 10.1371/journal.pone.0188070 (PMC5791944; doi:10.1371/journal.pone.0188070)
Supplement: S1 Dataset — (XLSX) [file pone.0188070.s004.xlsx]

## Sheet: Study_GCBH_13-14
ID number	Province_Residency	Residency (Mun./Circle)	Rural/urban	Region_Death	Province_Death	Place_Death	Department_Death	Data source 1 (CR office)	Data source 2 (Hospital)	Data source 3 (Health office)	Data source 4 (Local authority)	Interviews with families	Mat./Preg. related status_Verbal autopsy	Mat./Preg. related status _ Hosp. registries	Mat./Preg. related status _ Health office registries	Med.record/Register hosp department	Mat./Preg. related status_Med.record/Register hosp department	Pregnancy status etablished	Year of death	Age at time of death	Marital status	Occupation	Cause of Death	if PRDs / Late maternal death	Period_Death	if Post partum/abortum	Place_delivery	Mode_delivery
11	SIDI SLIMANE			GCBH	KENITRA	Health facility / Transfer	General surgery	0	1	1	0	1	not PRD	not PRD	not PRD	1	not PRD	1	2013	48	Married		Diabete
12	KENITRA	Benmansour	Rural	GCBH	KENITRA	Home / Other		1	0	0	0	1	not PRD			0		0	2013	28	Single	Unpaid work	Cardiovasculor/Cerebrovascular disease
13	KENITRA	Benmansour	Rural	GCBH	KENITRA	Health facility / Transfer	General surgery	1	1	1	0	1	PRD	not PRD	not PRD	1	not PRD	1	2013	40	Married	Unpaid work	Late maternal death	Complications of medical/surgical care	Post-partum / abortum	>42j	Health facility	Caesarean section
14	KENITRA	Benmansour	Rural	GCBH	KENITRA	Health facility / Transfer	Intensive Care Unit	1	1	1	0	1	PRD	not PRD	not PRD	1	Maternal death	1	2013	36	Married	Unpaid work	Maternal death	Hemorrhage	Post-partum / abortum	≤ 24h	Health facility	Vaginal delivery
15	SIDI SLIMANE	Sidi Slimane	Rural	GCBH	KENITRA	Health facility / Transfer	Medicine	0	1	1	0	1	not PRD	not PRD	not PRD	0		1	2014	36			Infectious disease
16	SIDI SLIMANE	Sidi Slimane	Rural	GCBH	KENITRA	Health facility / Transfer	Medicine	1	1	1	0	0		not PRD	not PRD	0		0	2013	25	Married	Unpaid work	Neoplasm
17	KENITRA	Kénitra (Mun.)	Urban	GCBH	KENITRA	Home / Other		1	0	0	0	1	not PRD			0		1	2014	49	Married	Mainly not employed	Neoplasm
18	KENITRA	Kénitra (Mun.)	Urban	GCBH	KENITRA	Health facility / Transfer	Intensive Care Unit	1	1	1	0	0		not PRD	not PRD	1	not PRD	0	2014	39	Married	Unpaid work	External cause
19	KENITRA	Souk El Arbaa (Mun.)	Urban	GCBH	KENITRA	Home / Other		1	0	0	0	1	not PRD			0		0	2013	43	Divorcee	Unpaid work	Neoplasm
110	KENITRA	Kénitra (Mun.)	Urban	GCBH	KENITRA	Home / Other		1	0	1	0	1	not PRD		not PRD	0		1	2014	42	Married	Unpaid work	Neoplasm
111	KENITRA	Kénitra (Mun.)	Urban	GCBH	KENITRA	Home / Other		1	0	1	0	1	not PRD		not PRD	0		1	2014	33	Married	Mainly employed	Neoplasm
112	KENITRA	Benmansour	Rural	GCBH	KENITRA			1	0	1	0	0			not PRD	0		0	2013	19	Married	Unpaid work	External cause
113	KENITRA	Souk Tlet El Gharb	Rural	GCBH	KENITRA	Home / Other		1	0	0	0	1	not PRD			0		1	2014	39	Married	Unpaid work	Neoplasm
114	SIDI KACEM	Gharb Bni Malek	Rural	GCBH	KENITRA	Health facility / Transfer	Intensive Care Unit	1	1	1	0	1	PRD	Maternal death	Maternal death	1	Maternal death	1	2013	21	Married	Unpaid work	Maternal death	Abortion	Post-partum / abortum	> 24h et < 42j	Health facility	Vaginal delivery
115	KENITRA	Benmansour	Rural	GCBH	KENITRA	Home / Other		1	0	0	0	1	not PRD			0		1	2013	19	Single	Mainly not employed	Nervous system disease
116	KENITRA	Mehdya (Mun.)	Urban	GCBH	KENITRA	Home / Other		1	0	1	0	1	not PRD		not PRD	0		1	2013	41	Married	Unpaid work	Neoplasm
117	KENITRA	Kénitra (Mun.)	Urban	GCBH	KENITRA	Home / Other		1	0	1	0	1	not PRD		not PRD	0		1	2013	43	Married	Unpaid work	Neoplasm
118	KENITRA	Kénitra (Mun.)	Urban	GCBH	KENITRA	Home / Other		1	0	1	0	0			not PRD	0		0	2014	16	Single	Unpaid work	External cause
119	KENITRA	Kénitra (Mun.)	Urban	GCBH	KENITRA	Home / Other		1	0	1	0	0			not PRD	0		0	2013	35	Single	Unpaid work	Neoplasm
120	KENITRA	Lalla Mimouna	Rural	GCBH	KENITRA	Home / Other		1	0	0	0	1	PRD			0		1	2013	40	Married	Unpaid work	Maternal death	Unspecified direct cause	During delivery	> 22 SA	Home	Vaginal delivery
121	KENITRA	Kénitra (Mun.)	Urban	GCBH	KENITRA	Health facility / Transfer	Intensive Care Unit	1	1	1	0	0		not PRD	not PRD	1	not PRD	0	2013	43	Single	Unpaid work	External cause
122	KENITRA	Souk El Arbaa (Mun.)	Urban	GCBH	KENITRA	Health facility / Transfer	Intensive Care Unit	1	1	1	0	0		Maternal death	Maternal death	1	Maternal death	1	2014	27	Married	Unpaid work	Maternal death	Hypertensive disease	Post-partum / abortum	> 24h et < 42j	Home	Vaginal delivery
123	KENITRA	Souk Tlet El Gharb	Rural	GCBH	KENITRA	Health facility / Transfer	Unspecified	0	1	1	0	0		not PRD	not PRD	0		0	2013	44			Nervous system disease
124	KENITRA	Kénitra (Mun.)	Urban	GCBH	KENITRA	Home / Other		1	0	1	0	1	not PRD		not PRD	0		1	2013	39	Married	Unpaid work	Diabete
125	KENITRA	Kénitra (Mun.)	Urban	GCBH	KENITRA	Health facility / Transfer	Emergencies	1	1	1	0	0		not PRD	not PRD	0		0	2013	37	Divorcee	Unpaid work	Diabete
126	KENITRA	Souk Tlet El Gharb	Rural	GCBH	KENITRA	Home / Other		1	0	0	0	1	not PRD			0		1	2014	32	Married	Unpaid work	Ill defined/Unknown cause
127	KENITRA	Kénitra (Mun.)	Urban	GCBH	KENITRA	Home / Other		1	0	1	0	1	not PRD		not PRD	0		0	2014	34	Divorcee		Neoplasm
128	KENITRA	Kénitra (Mun.)	Urban	GCBH	KENITRA	Home / Other		1	0	1	0	1	not PRD		not PRD	0		1	2013	44	Single	Unpaid work	Diabete
129	KENITRA	Souk Tlet El Gharb	Rural	GCBH	KENITRA	Health facility / Transfer	Unspecified	1	1	1	0	1	not PRD	not PRD	not PRD	0		1	2013	15	Single	Unpaid work	Diabete
130	KENITRA	Kénitra (Mun.)	Urban	GCBH	KENITRA	Home / Other		1	0	1	0	1	not PRD		not PRD	0		0	2013	47	Married	Unpaid work	Neoplasm
131	KENITRA	Souk Tlet El Gharb	Rural	Not GCBH	RABAT	Health facility / Transfer	Unspecified	0	0	0	1	1	not PRD			0		1	2013	18	Single	Unpaid work	Ill defined/Unknown cause
132	SIDI SLIMANE	Sidi Slimane	Rural	GCBH	KENITRA	Health facility / Transfer	Intensive Care Unit	1	1	1	0	1	not PRD	not PRD	not PRD	1	not PRD	1	2013	35		Unpaid work	Infectious disease
133	KENITRA	Kénitra (Mun.)	Urban	GCBH	KENITRA	Home / Other		1	0	1	0	1	not PRD		not PRD	0		1	2013	39	Married	Unpaid work	Neoplasm
134	KENITRA	Kénitra (Mun.)	Urban	GCBH	KENITRA	Home / Other		0	0	1	0	1	not PRD		not PRD	0		1	2014	43			Cardiovasculor/Cerebrovascular disease
135	KENITRA	Kénitra (Mun.)	Urban	GCBH	KENITRA	Home / Other		1	0	1	0	0			not PRD	0		0	2014	32	Married	Unpaid work	Neoplasm
136	KENITRA	Benmansour	Rural	GCBH	KENITRA	Home / Other		1	0	0	0	1	not PRD			0		0	2014	48	Single	Unpaid work	Ill defined/Unknown cause
137	KENITRA	Kénitra (Mun.)	Urban	GCBH	KENITRA			1	0	1	0	0			not PRD	0		0	2014	44	Married	Unpaid work	Ill defined/Unknown cause
138	KENITRA	Mehdya (Mun.)	Urban	GCBH	KENITRA	Home / Other		1	0	1	0	1	not PRD		not PRD	0		1	2013	37	Married	Unpaid work	Other
139	KENITRA	Benmansour	Rural	GCBH	KENITRA	Home / Other		1	0	0	0	1	PRD			0		1	2014	38	Married	Mainly not employed	Maternal death	Cardiopathy	Post-partum / abortum	> 24h et < 42j	Home	Vaginal delivery
140	KENITRA	Benmansour	Rural	GCBH	KENITRA	Home / Other		1	0	1	0	0			not PRD	0		0	2014	22	Married	Unpaid work	Cardiovasculor/Cerebrovascular disease
141	KENITRA	Benmansour	Rural	GCBH	KENITRA	Health facility / Transfer	Operating theatre	1	1	1	0	1	PRD	not PRD	not PRD	1	Maternal death	1	2014	32	Married	Unpaid work	Maternal death	Unspecified direct cause	Post-partum / abortum	≤ 24h	Health facility	Vaginal delivery
142	KENITRA	Kénitra Banlieue	Rural	GCBH	KENITRA	Home / Other		1	0	0	0	1	not PRD			0		1	2013	48	Single	Unpaid work	Other
143	KENITRA	Souk El Arbaa El Gharb	Rural	GCBH	KENITRA			1	0	0	0	0				0		0	2013	46	Married	Unpaid work	Ill defined/Unknown cause
144	KENITRA	Kénitra (Mun.)	Urban	GCBH	KENITRA	Home / Other		1	0	1	0	1	PRD		not PRD	0		1	2013	35	Married	Mainly employed	Late maternal death	Abortion	Post-partum / abortum	≥ 42j	Health facility	Vaginal delivery
145	KENITRA	Souk El Arbaa El Gharb	Rural	GCBH	KENITRA	Home / Other		1	0	1	0	0			not PRD	0		0	2014	23	Single	Unpaid work	External cause
146	KENITRA	Kénitra Banlieue	Rural	GCBH	KENITRA	Home / Other		1	0	0	0	1	not PRD			0		1	2014	44	Married	Unpaid work	Diabete
147	KENITRA	Kénitra (Mun.)	Urban	GCBH	KENITRA	Home / Other		1	0	1	0	0			not PRD	0		0	2014	39	Married	Unpaid work	Neoplasm
148	SIDI SLIMANE	Sidi Slimane	Rural	GCBH	KENITRA	Health facility / Transfer	Intensive Care Unit	0	1	1	0	1	not PRD	not PRD	not PRD	1	not PRD	1	2014	16			Infectious disease
149	KENITRA	Kénitra (Mun.)	Urban	GCBH	KENITRA	Health facility / Transfer	Transfer	1	0	1	0	0			not PRD	0		0	2013	23	Single	Unpaid work	External cause
150	KENITRA	Souk El Arbaa El Gharb	Rural	GCBH	KENITRA	Home / Other		1	0	0	0	1	not PRD			0		1	2013	37	Single	Unpaid work	Cardiovasculor/Cerebrovascular disease
151	KENITRA	Kénitra (Mun.)	Urban	GCBH	KENITRA	Home / Other		0	0	1	0	1	not PRD		not PRD	0		1	2014	22			Neoplasm
152	KENITRA	Benmansour	Rural	GCBH	KENITRA	Home / Other		1	0	1	0	0			not PRD	0		0	2014	18	Single	Mainly not employed	External cause
153	KENITRA	Lalla Mimouna	Rural	GCBH	KENITRA	Home / Other		1	0	0	0	1	not PRD			0		1	2014	48	Married	Unpaid work	Neoplasm
154	KENITRA	Kénitra (Mun.)	Urban	GCBH	KENITRA	Home / Other		0	0	1	0	1	not PRD		not PRD	0		1	2014	40			Neoplasm
155	KENITRA	Souk Tlet El Gharb	Rural	GCBH	KENITRA	Home / Other	Body brought to the morgue	1	1	0	0	1	not PRD	not PRD		0		0	2014	27	Single	Unpaid work	External cause
156	KENITRA	Lalla Mimouna	Rural	GCBH	KENITRA	Home / Other		1	0	0	0	1	not PRD			0		1	2013	45	Married	Unpaid work	Neoplasm
157	KENITRA	Lalla Mimouna	Rural	GCBH	KENITRA	Home / Other		1	0	0	0	1	not PRD			0		1	2013	44	Married		Cardiovasculor/Cerebrovascular disease
158	KENITRA	Kénitra (Mun.)	Urban	GCBH	KENITRA	Home / Other		1	0	1	0	1	not PRD		not PRD	0		1	2014	43	Married	Unpaid work	Neoplasm
159	KENITRA	Kénitra (Mun.)	Urban	GCBH	KENITRA	Home / Other		1	0	1	0	1	not PRD		not PRD	0		1	2014	49	Married	Mainly employed	Neoplasm
160	KENITRA	Souk El Arbaa (Mun.)	Urban	GCBH	KENITRA	Health facility / Transfer	Operating theatre	1	1	1	0	1	PRD	Maternal death	Maternal death	1	Maternal death	1	2014	32	Married	Unpaid work	Maternal death	Hemorrhage	Post-partum / abortum	≤ 24h	Health facility	Caesarean section
161	KENITRA	Benmansour	Rural	GCBH	KENITRA	Home / Other		1	0	1	0	0			not PRD	0		0	2014	27	Widow	Unpaid work	External cause
162	KENITRA	Mehdya (Mun.)	Urban	GCBH	KENITRA	Home / Other		1	0	1	0	1	not PRD		not PRD	0		1	2013	49	Married	Unpaid work	External cause
163	KENITRA	Kénitra (Mun.)	Urban	GCBH	KENITRA			1	0	0	0	0				0		0	2013	46	Single	Mainly employed	Ill defined/Unknown cause
164	KENITRA	Souk El Arbaa El Gharb	Rural	GCBH	KENITRA	Health facility / Transfer	Unspecified	0	1	0	0	1	not PRD	not PRD		0		1	2014	32	Married		Nervous system disease
165	KENITRA	Kénitra (Mun.)	Urban	GCBH	KENITRA	Health facility / Transfer	Intensive Care Unit	1	1	1	0	0		not PRD	not PRD	1	not PRD	0	2014	22	Single	Unpaid work	External cause
166	KENITRA	Kénitra (Mun.)	Urban	GCBH	KENITRA	Home / Other		0	0	1	0	1	not PRD		not PRD	0		1	2014	40			Other
167	KENITRA	Lalla Mimouna	Rural	GCBH	KENITRA			0	0	1	0	0			not PRD	0		0	2013	24			Ill defined/Unknown cause
168	KENITRA	Kénitra (Mun.)	Urban	GCBH	KENITRA	Home / Other		1	0	0	0	1	not PRD			0		1	2013	47	Widow	Unpaid work	Neoplasm
169	KENITRA	Kénitra (Mun.)	Urban	GCBH	KENITRA	Home / Other		1	0	1	0	1	not PRD		not PRD	0		0	2013	31	Single	Unpaid work	External cause
170	KENITRA	Kénitra (Mun.)	Urban	GCBH	KENITRA	Health facility / Transfer	Intensive Care Unit	1	1	1	0	0		Maternal death	Maternal death	1	Maternal death	1	2014	24	Married	Unpaid work	Maternal death	Abortion	Post-partum / abortum	> 24h et < 42j	Home	Vaginal delivery
171	KENITRA	Kénitra (Mun.)	Urban	GCBH	KENITRA	Health facility / Transfer	Emergencies	1	1	1	0	1	not PRD	not PRD	not PRD	0		1	2013	47	Married		Diabete
172	KENITRA	Kénitra (Mun.)	Urban	GCBH	KENITRA	Home / Other		1	0	1	0	1	not PRD		not PRD	0		1	2013	42	Married		External cause
173	KENITRA	Kénitra (Mun.)	Urban	GCBH	KENITRA	Home / Other		1	0	1	0	1	not PRD		not PRD	0		1	2013	48	Divorced	Mainly employed	Neoplasm
174	SIDI KACEM	Chrarda	Rural	GCBH	SIDI KACEM			0	0	1	0	0			not PRD	0		0	2014	39			External cause
175	KENITRA	Kénitra (Mun.)	Urban	GCBH	KENITRA	Home / Other		1	0	1	0	0			not PRD	0		0	2013	35	Married	Unpaid work	Neoplasm
176	KENITRA	Mehdya (Mun.)	Urban	GCBH	KENITRA	Home / Other		1	0	1	0	1	not PRD		not PRD	0		1	2013	15	Single		External cause
177	KENITRA	Kénitra (Mun.)	Urban	GCBH	KENITRA	Health facility / Transfer	Intensive Care Unit	0	1	1	0	1	PRD	not PRD	not PRD	1	Maternal death	1	2014	18	Married		Maternal death	Abortion	Post-partum / abortum	> 24h et < 42j	Health facility	Vaginal delivery
178	SIDI KACEM		Rural	GCBH	KENITRA	Health facility / Transfer	Intensive Care Unit	0	1	1	0	0		Maternal death	Maternal death	1	Maternal death	1	2014	36	Married		Maternal death	Hypertensive disease	Post-partum / abortum	> 24h et < 42j	Home	Vaginal delivery
179	KENITRA	Kénitra (Mun.)	Urban	GCBH	KENITRA	Home / Other		1	0	1	0	1	not PRD		not PRD	0		1	2013	49	Single	Unpaid work	Neoplasm
180	KENITRA	Souk Tlet El Gharb	Rural	GCBH	KENITRA	Home / Other		1	0	0	0	1	not PRD			0		1	2013	18	Single	Unpaid work	Cardiovasculor/Cerebrovascular disease
181	KENITRA	Kénitra (Mun.)	Urban	GCBH	KENITRA	Health facility / Transfer	Cardiology	1	1	1	0	1	not PRD	not PRD	not PRD	0		0	2014	48	Married	Unpaid work	Ill defined/Unknown cause
182	KENITRA	Kénitra Banlieue	Rural	GCBH	KENITRA	Health facility / Transfer	Intensive Care Unit	1	1	1	0	1	not PRD	not PRD	not PRD	1	not PRD	1	2013	24	Married	Unpaid work	External cause
183	KENITRA	Mehdya (Mun.)	Urban	GCBH	KENITRA	Home / Other		1	0	1	0	0			not PRD	0		0	2013	18	Single	Unpaid work	External cause
184	KENITRA	Benmansour	Rural	GCBH	KENITRA	Home / Other		1	0	0	0	1	not PRD			0		1	2014	44	Married	Unpaid work	Nervous system disease
185	KENITRA	Kénitra (Mun.)	Urban	GCBH	KENITRA	Home / Other		1	0	1	0	0			not PRD	0		0	2013	41	Single	Unpaid work	Other
186	SIDI SLIMANE	Sidi Slimane (Mun.)	Urban	GCBH	KENITRA	Health facility / Transfer	Emergencies	1	1	1	0	0		not PRD	not PRD	0		0	2013	45	Married	Unpaid work	Cardiovasculor/Cerebrovascular disease
187	KENITRA	Kénitra (Mun.)	Urban	GCBH	KENITRA	Health facility / Transfer	Intensive Care Unit	0	1	1	0	1	not PRD	not PRD	not PRD	1	not PRD	1	2013	49			Other
188	SIDI SLIMANE	Sidi Slimane (Mun.)	Urban	GCBH	KENITRA	Health facility / Transfer	Medicine	1	1	1	0	1	not PRD	not PRD	not PRD	1	not PRD	1	2014	31	Divorcee	Unpaid work	Diabete
189	KENITRA	Kénitra (Mun.)	Urban	GCBH	KENITRA	Home / Other		1	0	0	0	1	not PRD			0		0	2014	49	Widow	Unpaid work	Neoplasm
190	KENITRA	Kénitra (Mun.)	Urban	GCBH	KENITRA	Home / Other		1	0	0	0	1	not PRD			0		1	2013	16	Single	Unpaid work	Neoplasm
191	KENITRA	Benmansour	Rural	GCBH	KENITRA	Home / Other		1	0	0	0	1	not PRD			0		1	2013	36	Single	Unpaid work	Nervous system disease
192	KENITRA	Kénitra (Mun.)	Urban	GCBH	KENITRA	Home / Other		1	0	1	0	1	not PRD		not PRD	0		0	2013	41	Widow	Mainly employed	Infectious disease
193	KENITRA	Lalla Mimouna	Rural	GCBH	KENITRA	Home / Other		1	0	0	0	1	not PRD			0		1	2014	49	Married	Unpaid work	Neoplasm
194	KENITRA	Kénitra (Mun.)	Urban	GCBH	KENITRA	Health facility / Transfer	Emergencies	1	1	1	0	1	not PRD	not PRD	not PRD	0		1	2013	30	Single	Unpaid work	External cause
195	KENITRA	Benmansour	Rural	GCBH	KENITRA	Health facility / Transfer	Intensive Care Unit	1	1	1	0	1	not PRD	not PRD	not PRD	1	not PRD	1	2014	17	Single	Mainly employed	Nervous system disease
196	KENITRA	Kénitra (Mun.)	Urban	GCBH	KENITRA	Home / Other		1	0	1	0	1	not PRD		not PRD	0		1	2013	41		Mainly employed	Neoplasm
197	KENITRA	Kénitra (Mun.)	Urban	GCBH	KENITRA	Health facility / Transfer	Emergencies	1	1	1	0	1	not PRD	not PRD	not PRD	0		1	2013	29	Single	Unpaid work	Nervous system disease
198	KENITRA	Lalla Mimouna	Rural	GCBH	KENITRA	Home / Other		1	0	0	0	1	not PRD			0		1	2013	47	Married	Unpaid work	Cardiovasculor/Cerebrovascular disease
199	KENITRA	Benmansour	Rural	GCBH	KENITRA	Health facility / Transfer	Emergencies	1	1	1	0	1	not PRD	not PRD	not PRD	0		1	2014	45		Mainly employed	External cause
1100	KENITRA	Souk El Arbaa El Gharb	Rural	GCBH	KENITRA	Home / Other		1	0	0	0	1	not PRD			0		1	2013	42	Married	Unpaid work	Ill defined/Unknown cause
1101	KENITRA	Kénitra (Mun.)	Urban	GCBH	KENITRA	Home / Other		1	0	1	0	0			not PRD	0		0	2013	43	Married	Unpaid work	Neoplasm
1102	KENITRA	Kénitra (Mun.)	Urban	GCBH	KENITRA	Health facility / Transfer	Intensive Care Unit	1	1	1	0	0		not PRD	not PRD	1	not PRD	0	2013	40	Married	Mainly employed	Infectious disease
1103	SIDI SLIMANE	Sidi Slimane	Rural	GCBH	KENITRA	Health facility / Transfer	Intensive Care Unit	1	1	1	0	1	not PRD	not PRD	not PRD	1	not PRD	1	2013	22	Married	Unpaid work	Other
1104	SIDI KACEM	Gharb Bni Malek	Rural	GCBH	SIDI KACEM	Home / Other		0	0	1	0	1	not PRD		not PRD	0		0	2014	42	Married		External cause
1105	SIDI SLIMANE			GCBH	KENITRA	Home / Other		0	0	1	0	1	not PRD		not PRD	0		1	2014	18			External cause
1106	KENITRA	Benmansour	Rural	GCBH	KENITRA	Home / Other		1	0	0	0	1	PRD			0		1	2013	30	Married	Unpaid work	Maternal death	Hypertensive disease	During pregnancy	> 22 SA
1107	KENITRA	Kénitra Banlieue	Rural	GCBH	KENITRA	Home / Other		1	0	0	0	1	not PRD			0		1	2014	33		Mainly not employed	Ill defined/Unknown cause
1108	KENITRA	Kénitra (Mun.)	Urban	GCBH	KENITRA	Health facility / Transfer	Emergencies	1	1	1	0	0		not PRD	not PRD	0		0	2013	21	Married	Unpaid work	Cardiovasculor/Cerebrovascular disease
1109	KENITRA	Kénitra (Mun.)	Urban	GCBH	KENITRA	Home / Other		1	0	1	0	1	not PRD		not PRD	0		1	2014	42	Widow	Unpaid work	Neoplasm
1110	KENITRA	Kénitra (Mun.)	Urban	GCBH	KENITRA	Home / Other		1	0	1	0	1	not PRD		not PRD	0		1	2013	46	Single	Unpaid work	Neoplasm
1111	SIDI SLIMANE	Sidi Slimane	Rural	GCBH	KENITRA	Health facility / Transfer	General surgery	1	1	1	0	1	not PRD	not PRD	not PRD	1	not PRD	1	2013	45	Married	Unpaid work	Nervous system disease
1112	KENITRA	Lalla Mimouna	Rural	GCBH	KENITRA	Home / Other		1	0	0	0	1	not PRD			0		1	2014	20	Single	Unpaid work	Nervous system disease
1113	KENITRA	Benmansour	Rural	GCBH	KENITRA	Health facility / Transfer	Intensive Care Unit	1	1	1	0	1	not PRD	not PRD	not PRD	1	not PRD	1	2013	16	Single	Unpaid work	Nervous system disease
1114	KENITRA	Souk El Arbaa (Mun.)	Urban	GCBH	KENITRA	Health facility / Transfer	Emergencies	0	1	1	0	1	not PRD	not PRD	not PRD	0		1	2013	36			Diabete
1115	SIDI SLIMANE	Sidi Yahya El Gharb (Mun.)	Urban	GCBH	KENITRA	Health facility / Transfer	Emergencies	0	1	1	0	0		not PRD	not PRD	0		0	2013	25			Other
1116	SIDI SLIMANE	Sidi Yahya El Gharb (Mun.)	Urban	GCBH	KENITRA	Health facility / Transfer	Intensive Care Unit	1	1	1	0	1	PRD	Maternal death	Maternal death	1	Maternal death	1	2013	31	Married	Unpaid work	Maternal death	Hypertensive disease	Post-partum / abortum	≤ 24h	Health facility	Vaginal delivery
1117	KENITRA	Benmansour	Rural	GCBH	KENITRA	Home / Other		0	0	0	1	1	not PRD			0		0	2013	40	Married	Unpaid work	Other
1118	KENITRA	Kénitra (Mun.)	Urban	GCBH	KENITRA	Home / Other		1	0	1	0	1	not PRD		not PRD	0		1	2013	49	Married	Unpaid work	Neoplasm
1119	KENITRA	Kénitra (Mun.)	Urban	GCBH	KENITRA	Home / Other		1	0	1	0	1	not PRD		not PRD	0		1	2014	44	Married	Mainly employed	Neoplasm
1120	KENITRA	Souk El Arbaa (Mun.)	Urban	GCBH	KENITRA	Health facility / Transfer	Unspecified	0	1	1	0	0		not PRD	not PRD	0		0	2014	39			Diabete
1121	KENITRA			GCBH	KENITRA	Health facility / Transfer	Emergencies	1	1	1	0	0		not PRD	not PRD	0		0	2013	17			Other
1122	KENITRA	Souk Tlet El Gharb	Rural	GCBH	KENITRA	Home / Other		0	0	1	0	0			not PRD	0		0	2013	15		Unpaid work	External cause
1123	KENITRA	Mehdya (Mun.)	Urban	GCBH	KENITRA	Home / Other		1	0	1	0	1	PRD		not PRD	0		1	2014	32	Married	Unpaid work	Maternal death	Hypertensive disease	During pregnancy	> 22 SA
1124	KENITRA	Kénitra (Mun.)	Urban	GCBH	KENITRA	Home / Other		1	0	1	0	1	not PRD		not PRD	0		1	2013	46	Single	Unpaid work	Neoplasm
1125	KENITRA	Benmansour	Rural	GCBH	KENITRA	Health facility / Transfer	Operating theatre	0	1	1	0	1	PRD	not PRD	not PRD	1	Maternal death	1	2014	25	Married	Unpaid work	Maternal death	Unspecified direct cause	Post-partum / abortum	≤ 24h	Health facility	Caesarean section
1126	KENITRA	Benmansour	Rural	GCBH	KENITRA	Home / Other		1	0	0	0	1	not PRD			0		0	2013	26	Married	Unpaid work	Ill defined/Unknown cause
1127	KENITRA	Kénitra Banlieue	Rural	GCBH	KENITRA	Home / Other		1	0	0	0	1	not PRD			0		1	2013	49	Married	Unpaid work	Neoplasm
1128	KENITRA	Kénitra (Mun.)	Urban	GCBH	KENITRA	Health facility / Transfer	Emergencies	1	1	1	0	1	not PRD	not PRD	not PRD	0		1	2013	23	Single	Unpaid work	External cause
1129	KENITRA	Kénitra (Mun.)	Urban	GCBH	KENITRA	Home / Other		1	0	1	0	1	not PRD		not PRD	0		1	2013	26	Single	Unpaid work	Diabete
1130	SIDI KACEM	Baht	Rural	GCBH	KENITRA	Health facility / Transfer	Intensive Care Unit	1	1	1	0	0		not PRD	not PRD	1	not PRD	0	2014	44	Widow	Unpaid work	Other
1131	KENITRA	Souk El Arbaa (Mun.)	Urban	GCBH	KENITRA	Home / Other		1	0	0	0	1	not PRD			0		1	2014	41	Widow	Unpaid work	Cardiovasculor/Cerebrovascular disease
1132	KENITRA	Kénitra Banlieue	Rural	GCBH	KENITRA	Health facility / Transfer	Unspecified	1	1	1	0	1	not PRD	not PRD	not PRD	0		1	2014	32	Single	Mainly not employed	External cause
1133	SIDI KACEM	Mechraa Belksiri (Mun.)	Urban	GCBH	KENITRA	Health facility / Transfer	Intensive Care Unit	1	1	1	0	1	PRD	Maternal death	Maternal death	1	Maternal death	1	2013	23	Married	Unpaid work	Maternal death	Complications of medical/surgical care	Post-partum / abortum	> 24h et < 42j	Health facility	Caesarean section
1134	KENITRA	Souk El Arbaa El Gharb	Rural	GCBH	KENITRA	Health facility / Transfer	Intensive Care Unit	0	1	1	0	0		not PRD	not PRD	1	not PRD	0	2014	27	Married		Cardiovasculor/Cerebrovascular disease
1135	SIDI KACEM	Baht	Rural	GCBH	KENITRA	Health facility / Transfer	Unspecified	1	1	1	0	0		Maternal death	Maternal death	0		1	2013	36	Married	Unpaid work	Maternal death	Hemorrhage	Post-partum / abortum	Unknown
1136	KENITRA	Mehdya (Mun.)	Urban	GCBH	KENITRA	Home / Other		1	0	1	0	1	not PRD		not PRD	0		1	2013	38		Unpaid work	Other
1137	KENITRA	Souk El Arbaa El Gharb	Rural	GCBH	KENITRA	Health facility / Transfer	Unspecified	0	1	0	0	0		not PRD		0		0	2013	32			External cause
1138	KENITRA	Souk El Arbaa (Mun.)	Urban	GCBH	KENITRA	Health facility / Transfer	Emergencies	1	1	0	0	1	not PRD	not PRD		0		1	2013	34	Married	Mainly employed	Cardiovasculor/Cerebrovascular disease
1139	KENITRA	Souk Tlet El Gharb	Rural	GCBH	KENITRA	Health facility / Transfer	Unspecified	0	1	0	1	1	not PRD	not PRD		0		1	2013	16	Single	Unpaid work	Cardiovasculor/Cerebrovascular disease
1140	KENITRA	Kénitra (Mun.)	Urban	GCBH	KENITRA	Home / Other		1	0	1	0	1	not PRD		not PRD	0		1	2013	41		Unpaid work	Neoplasm
1141	KENITRA	Kénitra (Mun.)	Urban	GCBH	KENITRA	Home / Other		1	0	1	0	0			not PRD	0		0	2013	45	Married	Unpaid work	Other
1142	KENITRA	Kénitra (Mun.)	Urban	GCBH	KENITRA	Health facility / Transfer	Intensive Care Unit	1	1	1	0	1	PRD	Maternal death	Maternal death	1	Maternal death	1	2013	36	Married	Unpaid work	Maternal death	Hemorrhage	Post-partum / abortum	≤ 24h	Health facility	Caesarean section
1143	KENITRA	Lalla Mimouna	Rural	GCBH	KENITRA			1	0	0	0	1	not PRD			0		1	2013	18	Married	Unpaid work	Ill defined/Unknown cause
1144	KENITRA	Kénitra (Mun.)	Urban	GCBH	KENITRA	Home / Other		1	0	1	0	1	not PRD		not PRD	0		1	2013	45	Divorcee	Unpaid work	Nervous system disease
1145	KENITRA	Kénitra (Mun.)	Urban	GCBH	KENITRA	Home / Other		1	0	1	0	1	not PRD		not PRD	0		0	2013	23		Unpaid work	External cause
1146	KENITRA	Lalla Mimouna	Rural	GCBH	KENITRA	Health facility / Transfer	Unspecified	1	1	0	0	0		not PRD		0		0	2013	34	Married	Unpaid work	External cause
1147	KENITRA	Kénitra (Mun.)	Urban	GCBH	KENITRA	Home / Other		1	0	1	0	0			not PRD	0		0	2014	47		Unpaid work	Neoplasm
1148	KENITRA	Kénitra (Mun.)	Urban	GCBH	KENITRA	Home / Other		1	0	1	0	1	PRD		not PRD	0		1	2014	41	Married	Unpaid work	Maternal death	Other	During pregnancy	> 22 SA
1149	KENITRA	Kénitra (Mun.)	Urban	GCBH	KENITRA	Home / Other		1	0	1	0	1	not PRD		not PRD	0		0	2014	48	Married	Unpaid work	Neoplasm
1150	SIDI KACEM	OUARGHA	Rural	GCBH	KENITRA			1	0	0	0	0				0		0	2014	37	Married	Unpaid work	Ill defined/Unknown cause
1151	KENITRA	Kénitra (Mun.)	Urban	GCBH	KENITRA	Home / Other		1	0	1	0	0			not PRD	0		0	2013	46	Married	Unpaid work	Cardiovasculor/Cerebrovascular disease
1152	KENITRA	Kénitra (Mun.)	Urban	GCBH	KENITRA	Health facility / Transfer	Intensive Care Unit	1	1	1	0	1	PRD	Maternal death	Maternal death	1	Maternal death	1	2013	26	Married	Unpaid work	Maternal death	Hypertensive disease	Post-partum / abortum	> 24h et < 42j	Health facility	Caesarean section
1153	SIDI SLIMANE	Sidi Slimane	Rural	GCBH	KENITRA			0	0	0	1	0				0		0	2014	46	Married		Ill defined/Unknown cause
1154	KENITRA	Benmansour	Rural	GCBH	KENITRA			1	0	0	0	0				0		0	2013	28	Married	Mainly not employed	Ill defined/Unknown cause
1155	SIDI SLIMANE	Sidi Slimane	Rural	GCBH	SIDI SLIMANE	Home / Other		0	0	1	0	1	PRD		Maternal death	0		1	2013	30	Single	Unpaid work	Maternal death	Hemorrhage	Post-partum / abortum	≤ 24h	Home	Vaginal delivery
1156	KENITRA	Souk Tlet El Gharb	Rural	GCBH	KENITRA	Home / Other		1	0	0	0	1	not PRD			0		1	2013	38	Married	Unpaid work	Diabete
1157	KENITRA	Souk Tlet El Gharb	Rural	GCBH	KENITRA	Home / Other		1	0	0	0	1	not PRD			0		1	2014	28	Married	Unpaid work	Nervous system disease
1158	SIDI KACEM	Gharb Bni Malek	Rural	GCBH	KENITRA	Health facility / Transfer	Intensive Care Unit	1	1	1	0	0		Maternal death	Maternal death	1	Maternal death	1	2014	42	Married	Unpaid work	Maternal death	Infection	Post-partum / abortum	≤ 24h	Health facility	Vaginal delivery
1159	SIDI SLIMANE	Sidi Slimane	Rural	GCBH	KENITRA	Health facility / Transfer	Transfer	1	0	1	0	1	not PRD		not PRD	0		1	2013	33		Unpaid work	Cardiovasculor/Cerebrovascular disease
1160	KENITRA	Kénitra (Mun.)	Urban	GCBH	KENITRA	Home / Other		1	0	1	0	0			not PRD	0		0	2013	32	Married	Unpaid work	Nervous system disease
1161	KENITRA	Lalla Mimouna	Rural	GCBH	KENITRA	Home / Other		1	0	1	0	1	not PRD		not PRD	0		1	2013	31	Married	Unpaid work	Cardiovasculor/Cerebrovascular disease
1162	KENITRA	Lalla Mimouna	Rural	GCBH	KENITRA			1	0	0	0	1	not PRD			0		1	2014	39	Divorcee	Unpaid work	Ill defined/Unknown cause
1163	KENITRA	Souk Tlet El Gharb	Rural	GCBH	KENITRA	Health facility / Transfer	Maternity ward	1	1	1	0	0		not PRD	not PRD	1	Maternal death	1	2013	39	Married	Unpaid work	Maternal death	Hemorrhage	Post-partum / abortum	≤ 24h	Health facility	Caesarean section
1164	SIDI SLIMANE	Sidi Slimane	Rural	GCBH	KENITRA	Health facility / Transfer	Intensive Care Unit	1	1	1	0	1	PRD	Maternal death	Maternal death	1	Maternal death	1	2014	38	Married	Unpaid work	Maternal death	Hemorrhage	Post-partum / abortum	≤ 24h	Health facility	Caesarean section
1165	KENITRA	Lalla Mimouna	Rural	GCBH	KENITRA	Home / Other		1	0	0	0	1	PRD			0		1	2014	34	Married	Unpaid work	Maternal death	Infection	Post-partum / abortum	> 24h et < 42j	Home	Vaginal delivery
1166	KENITRA	Souk Tlet El Gharb	Rural	GCBH	KENITRA			1	0	0	0	1	not PRD			0		1	2013	32	Married	Unpaid work	External cause
1167	SIDI SLIMANE	Sidi Slimane (Mun.)	Urban	GCBH	KENITRA	Health facility / Transfer	Intensive Care Unit	0	1	1	0	0		not PRD	not PRD	1	not PRD	0	2014	15			Other
1168	KENITRA	Benmansour	Rural	GCBH	KENITRA			1	0	0	0	0				0		0	2014	49	Married	Unpaid work	Ill defined/Unknown cause
1169	KENITRA	Lalla Mimouna	Rural	GCBH	KENITRA	Home / Other		1	0	0	1	1	not PRD			0		1	2014	41	Married	Unpaid work	Neoplasm
1170	KENITRA	Benmansour	Rural	GCBH	KENITRA	Home / Other		1	0	1	0	1	not PRD		not PRD	0		1	2013	32		Unpaid work	External cause
1171	KENITRA	Lalla Mimouna	Rural	GCBH	KENITRA	Home / Other		1	0	0	0	1	not PRD			0		1	2014	30	Married	Unpaid work	Other
1172	KENITRA	Benmansour	Rural	GCBH	KENITRA	Health facility / Transfer	Maternity ward	0	1	1	0	0		Maternal death	Maternal death	1	Maternal death	1	2013	27	Married		Maternal death	Hemorrhage	Post-partum / abortum	> 24h et < 42j	Home	Vaginal delivery
1173	KENITRA	Souk El Arbaa (Mun.)	Urban	GCBH	KENITRA	Home / Other		1	0	0	0	1	not PRD			0		1	2013	46	Divorcee	Unpaid work	Neoplasm
1174	SIDI KACEM	Baht	Rural	GCBH	KENITRA	Health facility / Transfer	Operating theatre	1	1	1	0	0		Maternal death	Maternal death	1	Maternal death	1	2014	35	Married	Mainly not employed	Maternal death	Hemorrhage	Post-partum / abortum	≤ 24h	Health facility	Vaginal delivery
1175	KENITRA	Kénitra (Mun.)	Urban	GCBH	KENITRA	Home / Other		1	0	1	0	1	not PRD		not PRD	0		1	2014	34	Married	Unpaid work	Neoplasm
1176	KENITRA	Kénitra Banlieue	Rural	GCBH	KENITRA	Home / Other		1	0	0	0	1	not PRD			0		1	2013	26		Unpaid work	Other
1177	KENITRA	Souk El Arbaa El Gharb	Rural	GCBH	KENITRA	Home / Other		1	0	0	0	1	not PRD			0		1	2013	23	Widow	Unpaid work	Ill defined/Unknown cause
1178	KENITRA	Lalla Mimouna	Rural	GCBH	KENITRA	Home / Other		1	0	0	0	1	not PRD			0		1	2014	38		Unpaid work	Other
1179	KENITRA	Benmansour	Rural	GCBH	KENITRA	Home / Other		1	0	0	0	1	not PRD			0		0	2013	24		Unpaid work	Other
1180	SIDI KACEM	OUARGHA	Rural	GCBH	KENITRA	Health facility / Transfer	Emergencies	0	1	1	0	0		not PRD	not PRD	0		0	2013	27			External cause
1181	KENITRA	Souk El Arbaa (Mun.)	Urban	GCBH	KENITRA	Home / Other		1	0	0	0	1	not PRD			0		1	2014	45			Neoplasm
1182	KENITRA	Souk El Arbaa El Gharb	Rural	GCBH	KENITRA	Home / Other		1	0	0	0	1	not PRD			0		1	2014	44	Married	Unpaid work	Ill defined/Unknown cause
1183	KENITRA	Benmansour	Rural	GCBH	KENITRA	Home / Other		1	0	0	0	1	not PRD			0		1	2014	33	Married	Unpaid work	Neoplasm
1184	SIDI SLIMANE	Sidi Slimane (Mun.)	Urban	GCBH	KENITRA	Health facility / Transfer	Intensive Care Unit	1	1	1	0	1	PRD	not PRD	not PRD	1	Maternal death	1	2014	27	Married	Mainly employed	Maternal death	Complications of medical/surgical care	Post-partum / abortum	> 24h et < 42j	Health facility	Caesarean section
1185	KENITRA	Kénitra (Mun.)	Urban	GCBH	KENITRA	Home / Other		1	0	1	0	1	not PRD		not PRD	0		1	2013	42	Married	Mainly employed	Other
1186	KENITRA	Kénitra Banlieue	Rural	GCBH	KENITRA	Health facility / Transfer	Operating theatre	1	1	1	0	1	PRD	Maternal death	Maternal death	1	Maternal death	1	2013	34	Married	Unpaid work	Maternal death	Hemorrhage	Post-partum / abortum	≤ 24h	Health facility	Vaginal delivery
1187	KENITRA	Kénitra Banlieue	Rural	GCBH	KENITRA	Home / Other		1	0	0	0	1	not PRD			0		1	2014	40	Married	Unpaid work	Other
1188	KENITRA	Kénitra Banlieue	Rural	GCBH	KENITRA			1	0	0	0	0				0		0	2014	27	Widow	Mainly not employed	Ill defined/Unknown cause
1189	KENITRA	Kénitra (Mun.)	Urban	GCBH	KENITRA	Home / Other		1	0	1	0	1	not PRD		not PRD	0		1	2013	33	Married	Unpaid work	Cardiovasculor/Cerebrovascular disease
1190	KENITRA	Souk El Arbaa El Gharb	Rural	GCBH	KENITRA	Health facility / Transfer	Unspecified	1	1	0	0	1	not PRD	not PRD		0		1	2013	24	Married	Unpaid work	External cause
1191	KENITRA	Souk Tlet El Gharb	Rural	GCBH	KENITRA	Health facility / Transfer	Unspecified	1	1	0	0	1	not PRD	not PRD		0		1	2013	27		Unpaid work	External cause
1192	KENITRA	Benmansour	Rural	GCBH	KENITRA			1	0	0	1	0				0		0	2013	38	Married	Unpaid work	Ill defined/Unknown cause
1193	KENITRA	Benmansour	Rural	GCBH	KENITRA			1	0	0	0	0				0		0	2014	45	Married	Unpaid work	Ill defined/Unknown cause
1194	KENITRA	Souk El Arbaa El Gharb	Rural	GCBH	KENITRA			1	0	0	0	1	not PRD			0		1	2013	19	Married	Unpaid work	Ill defined/Unknown cause
1195	KENITRA	Souk Tlet El Gharb	Rural	GCBH	KENITRA	Home / Other		1	0	0	0	1	not PRD			0		0	2013	24		Unpaid work	Nervous system disease
1196	KENITRA	Benmansour	Rural	GCBH	KENITRA	Home / Other	Body brought to the morgue	1	0	1	0	1	PRD		Maternal death	0		1	2013	19	Married	Unpaid work	Maternal death	Cardiopathy	During pregnancy	> 22 SA
1197	KENITRA	Kénitra (Mun.)	Urban	GCBH	KENITRA	Health facility / Transfer	Unspecified	1	0	1	0	0			not PRD	0		0	2013	48	Married	Mainly employed	Ill defined/Unknown cause
1198	KENITRA	Souk El Arbaa El Gharb	Rural	GCBH	KENITRA	Home / Other		1	0	0	0	1	PRD			0		1	2013	40	Married	Unpaid work	Maternal death	Unknown/ Undetermined	Post-partum / abortum	> 24h et < 42j	Home	Vaginal delivery
1199	KENITRA	Kénitra (Mun.)	Urban	GCBH	KENITRA	Health facility / Transfer	Neurology	1	1	1	0	0		not PRD	not PRD	1	not PRD	0	2014	38	Married	Unpaid work	Cardiovasculor/Cerebrovascular disease
1200	KENITRA	Kénitra (Mun.)	Urban	GCBH	KENITRA	Home / Other		1	0	1	0	1	not PRD		not PRD	0		1	2013	37		Unpaid work	External cause
1201	KENITRA	Benmansour	Rural	GCBH	KENITRA	Home / Other		0	0	0	1	1	not PRD			0		1	2014	30	Married		Neoplasm
1202	KENITRA	Kénitra (Mun.)	Urban	GCBH	KENITRA	Home / Other		0	0	1	0	0			not PRD	0		0	2013	20			Nervous system disease
1203	KENITRA	Souk El Arbaa (Mun.)	Urban	GCBH	KENITRA	Health facility / Transfer	Unspecified	0	1	0	0	0		not PRD		0		0	2013	40			Ill defined/Unknown cause
1204	KENITRA	Kénitra (Mun.)	Urban	GCBH	KENITRA	Home / Other		1	0	1	0	1	not PRD		not PRD	0		1	2013	45	Divorcee	Unpaid work	Nervous system disease
1205	KENITRA	Kénitra (Mun.)	Urban	GCBH	KENITRA	Home / Other		1	0	0	0	1	not PRD			0		1	2014	49	Married	Unpaid work	Ill defined/Unknown cause
1206	KENITRA	Souk El Arbaa El Gharb	Rural	GCBH	KENITRA			1	0	0	0	0				0		0	2013	40		Unpaid work	Ill defined/Unknown cause
1207	KENITRA	Mehdya (Mun.)	Urban	GCBH	KENITRA	Health facility / Transfer	Unspecified	1	1	1	0	0		not PRD	not PRD	0		0	2014	38			Cardiovasculor/Cerebrovascular disease
1208	SIDI KACEM	Baht	Rural	GCBH	KENITRA	Health facility / Transfer	Intensive Care Unit	1	1	1	0	0		not PRD	not PRD	1	not PRD	0	2013	21	Married	Unpaid work	External cause
1209	KENITRA	Souk Tlet El Gharb	Rural	GCBH	KENITRA	Health facility / Transfer	Intensive Care Unit	1	1	1	0	1	not PRD	not PRD	not PRD	1	not PRD	1	2014	21		Unpaid work	Diabete
1210	SIDI KACEM			GCBH	KENITRA	Health facility / Transfer	Emergencies	0	1	1	0	0		not PRD	not PRD	0		0	2014	49			Infectious disease
1211	KENITRA	Souk El Arbaa (Mun.)	Urban	GCBH	KENITRA	Home / Other		1	0	1	0	0			not PRD	0		0	2013	28	Married	Unpaid work	Other
1212	KENITRA	Benmansour	Rural	GCBH	KENITRA	Home / Other	Body brought to the morgue	0	0	1	0	0			Maternal death	0		1	2013	24	Married		Maternal death	Hemorrhage	Unknown	Unknown	Home
1213	KENITRA	Souk El Arbaa (Mun.)	Urban	GCBH	KENITRA	Health facility / Transfer	Emergencies	0	1	1	0	0		not PRD	not PRD	0		0	2013	25			Other
1214	KENITRA	Souk Tlet El Gharb	Rural	GCBH	KENITRA	Home / Other		1	0	0	0	1	PRD			0		1	2013	28	Married	Unpaid work	Maternal death	Hypertensive disease	Post-partum / abortum	≤ 24h	Home	Vaginal delivery
1215	KENITRA	Souk El Arbaa (Mun.)	Urban	GCBH	KENITRA			1	0	0	0	1	not PRD			0		0	2013	47	Married	Unpaid work	Ill defined/Unknown cause
1216	KENITRA	Kénitra (Mun.)	Urban	GCBH	KENITRA	Health facility / Transfer	Unspecified	1	1	1	0	0		not PRD	not PRD	0		0	2013	41	Married	Unpaid work	Other
1217	KENITRA	Kénitra (Mun.)	Urban	GCBH	KENITRA	Home / Other		1	0	1	0	1	not PRD		not PRD	0		1	2013	46	Widow	Unpaid work	Diabete
1218	KENITRA	Benmansour	Rural	GCBH	KENITRA	Home / Other		1	0	0	0	1	not PRD			0		1	2014	49	Married	Unpaid work	Nervous system disease
1219	SIDI SLIMANE	Sidi Slimane (Mun.)	Urban	GCBH	KENITRA	Health facility / Transfer	Emergencies	1	1	1	0	1	not PRD	not PRD	not PRD	0		1	2014	30	Married	Unpaid work	Cardiovasculor/Cerebrovascular disease
1220	KENITRA	Benmansour	Rural	GCBH	KENITRA	Health facility / Transfer	Unspecified	1	1	1	0	1	not PRD	not PRD	not PRD	0		1	2014	28	Married	Unpaid work	Neoplasm
1221	KENITRA	Kénitra (Mun.)	Urban	GCBH	KENITRA	Home / Other		1	0	1	0	0			not PRD	0		0	2013	41		Unpaid work	Neoplasm
1222	KENITRA	Kénitra (Mun.)	Urban	GCBH	KENITRA	Health facility / Transfer	Emergencies	0	1	1	0	0		not PRD	not PRD	0		0	2014	48			Ill defined/Unknown cause
1223	KENITRA	Kénitra (Mun.)	Urban	GCBH	KENITRA	Home / Other		1	0	1	0	0			not PRD	0		0	2013	48	Married	Unpaid work	Other
1224	KENITRA	Souk Tlet El Gharb	Rural	GCBH	KENITRA	Health facility / Transfer	Unspecified	0	1	0	0	1	not PRD	not PRD		0		1	2014	48			Ill defined/Unknown cause
1225	KENITRA	Souk El Arbaa (Mun.)	Urban	GCBH	KENITRA	Home / Other		1	0	0	0	1	not PRD			0		1	2013	18		Unpaid work	Ill defined/Unknown cause
1226	SIDI SLIMANE	Sidi Slimane (Mun.)	Urban	GCBH	SIDI SLIMANE	Home / Other		0	0	1	0	1	not PRD		not PRD	0		1	2013	33			External cause
1227	KENITRA	Souk El Arbaa (Mun.)	Urban	GCBH	KENITRA	Health facility / Transfer	Unspecified	1	1	0	0	1	not PRD	not PRD		0		1	2013	45	Married	Unpaid work	External cause
1228	KENITRA	Kénitra (Mun.)	Urban	GCBH	KENITRA	Health facility / Transfer	Unspecified	0	1	1	0	1	not PRD	not PRD	not PRD	0		0	2013	25	Married	Unpaid work	External cause
1229	KENITRA	Kénitra (Mun.)	Urban	GCBH	KENITRA	Home / Other		1	0	1	0	1	not PRD		not PRD	0		1	2013	41	Married	Unpaid work	Neoplasm
1230	KENITRA	Souk El Arbaa El Gharb	Rural	GCBH	KENITRA	Home / Other		1	0	0	0	1	not PRD			0		0	2014	37	Married	Unpaid work	Neoplasm
1231	KENITRA	Souk Tlet El Gharb	Rural	GCBH	KENITRA	Home / Other		1	0	0	0	1	PRD			0		1	2014	39	Married	Unpaid work	Maternal death	Cancer	Post-partum / abortum	≤ 24h	Home	Vaginal delivery
1232	KENITRA	Kénitra (Mun.)	Urban	GCBH	KENITRA	Home / Other		1	0	1	0	0			not PRD	0		0	2013	32	Married	Unpaid work	Cardiovasculor/Cerebrovascular disease
1233	KENITRA	Kénitra (Mun.)	Urban	GCBH	KENITRA	Home / Other		1	0	1	0	1	not PRD		not PRD	0		1	2014	45		Mainly employed	Nervous system disease
1234	KENITRA	Souk Tlet El Gharb	Rural	GCBH	KENITRA	Home / Other		1	0	0	1	1	not PRD			0		1	2014	47	Married	Unpaid work	Neoplasm
1235	KENITRA	Kénitra Banlieue	Rural	GCBH	KENITRA	Home / Other		1	0	0	0	1	not PRD			0		1	2013	37	Single	Unpaid work	Other
1236	KENITRA	Kénitra Banlieue	Rural	GCBH	KENITRA	Home / Other		1	0	0	0	1	not PRD			0		1	2013	48	Married	Unpaid work	Neoplasm
1237	KENITRA	Benmansour	Rural	GCBH	KENITRA	Health facility / Transfer	Unspecified	1	1	1	0	1	not PRD	not PRD	not PRD	0		0	2013	37		Unpaid work	Cardiovasculor/Cerebrovascular disease
1238	KENITRA	Kénitra (Mun.)	Urban	GCBH	KENITRA	Home / Other		1	0	1	0	0			not PRD	0		0	2013	41	Married	Unpaid work	Neoplasm
1239	KENITRA	Kénitra (Mun.)	Urban	GCBH	KENITRA	Home / Other		1	0	1	0	1	not PRD		not PRD	0		1	2013	44	Divorcee	Unpaid work	Other
1240	SIDI KACEM	Gharb Bni Malek	Rural	GCBH	KENITRA	Health facility / Transfer	Emergencies	1	1	1	0	1	not PRD	not PRD	not PRD	0		0	2013	31	Married		Cardiovasculor/Cerebrovascular disease
1241	KENITRA	Kénitra Banlieue	Rural	GCBH	KENITRA	Home / Other		1	0	1	0	1	not PRD		not PRD	0		1	2013	21	Married	Unpaid work	External cause
1242	KENITRA	Kénitra (Mun.)	Urban	GCBH	KENITRA	Home / Other		1	0	1	0	0			not PRD	0		0	2014	48	Married	Unpaid work	Neoplasm
1243	KENITRA	Lalla Mimouna	Rural	GCBH	KENITRA	Health facility / Transfer	Emergencies	1	1	1	0	1	not PRD	not PRD	not PRD	0		1	2014	40	Married	Unpaid work	Neoplasm
1244	KENITRA	Souk El Arbaa (Mun.)	Urban	GCBH	KENITRA	Home / Other		1	0	0	0	1	not PRD			0		1	2013	39		Unpaid work	Neoplasm
1245	KENITRA	Souk Tlet El Gharb	Rural	GCBH	KENITRA	Health facility / Transfer	Medicine	1	1	1	0	0		not PRD	not PRD	1	not PRD	0	2014	49	Married	Unpaid work	Infectious disease
1246	KENITRA	Kénitra Banlieue	Rural	GCBH	KENITRA	Health facility / Transfer	Unspecified	1	1	1	0	1	not PRD	not PRD	not PRD	0		1	2013	19		Unpaid work	Other
1247	KENITRA	Lalla Mimouna	Rural	GCBH	KENITRA			0	0	0	1	0				0		0	2014	39	Married	Unpaid work	Ill defined/Unknown cause
1248	KENITRA	Kénitra Banlieue	Rural	GCBH	KENITRA	Home / Other		1	0	0	0	1	not PRD			0		1	2013	39		Unpaid work	Other
1249	KENITRA	Lalla Mimouna	Rural	GCBH	KENITRA	Home / Other		1	0	0	0	1	not PRD			0		1	2013	42		Unpaid work	Ill defined/Unknown cause
1250	SIDI KACEM	Tilal El Gharb	Rural	GCBH	KENITRA	Health facility / Transfer	Emergencies	1	1	1	0	0		not PRD	not PRD	0		0	2014	20		Mainly not employed	External cause
1251	KENITRA	Kénitra (Mun.)	Urban	GCBH	KENITRA	Home / Other		1	0	1	0	1	not PRD		not PRD	0		0	2014	30			Other
1252	KENITRA	Lalla Mimouna	Rural	GCBH	KENITRA	Health facility / Transfer	Unspecified	1	1	0	0	1	not PRD	not PRD		0		1	2014	40	Married		Other
1253	KENITRA	Souk Tlet El Gharb	Rural	GCBH	KENITRA	Home / Other		1	0	0	0	1	not PRD			0		1	2013	48	Married	Unpaid work	Cardiovasculor/Cerebrovascular disease
1254	KENITRA	Souk Tlet El Gharb	Rural	GCBH	KENITRA	Health facility / Transfer	Unspecified	0	1	0	0	1	not PRD	not PRD		0		1	2014	41	Widow		Other
1255	KENITRA	Souk Tlet El Gharb	Rural	GCBH	KENITRA	Home / Other		1	0	0	0	1	not PRD			0		1	2014	25	Married	Unpaid work	Ill defined/Unknown cause
1256	KENITRA	Souk Tlet El Gharb	Rural	GCBH	KENITRA	Health facility / Transfer	Intensive Care Unit	0	1	1	0	1	not PRD	not PRD	not PRD	1	not PRD	1	2013	22			Infectious disease
1257	KENITRA	Souk El Arbaa (Mun.)	Urban	GCBH	KENITRA	Health facility / Transfer	Intensive Care Unit	1	1	1	0	1	PRD	not PRD	not PRD	1	Maternal death	1	2013	28	Married	Unpaid work	Maternal death	Abortion	Post-partum / abortum	> 24h et < 42j	Health facility	Vaginal delivery
1258	KENITRA	Kénitra (Mun.)	Urban	GCBH	KENITRA	Home / Other		1	0	1	0	1	not PRD		not PRD	0		1	2013	34		Unpaid work	Other
1259	KENITRA	Kénitra Banlieue	Rural	GCBH	KENITRA	Home / Other		1	0	0	1	1	not PRD			0		1	2014	33	Married	Unpaid work	Ill defined/Unknown cause
1260	KENITRA	Kénitra Banlieue	Rural	GCBH	KENITRA	Health facility / Transfer	Intensive Care Unit	1	1	1	0	1	PRD	not PRD	not PRD	1	Maternal death	1	2014	47	Married	Unpaid work	Late maternal death	Hemorrhagic stroke	Post-partum / abortum	>42j	Health facility
1261	KENITRA	Kénitra (Mun.)	Urban	GCBH	KENITRA	Home / Other		1	0	1	0	1	not PRD		not PRD	0		0	2013	44	Married	Unpaid work	Diabete
1262	KENITRA	Souk Tlet El Gharb	Rural	GCBH	KENITRA	Home / Other		1	0	0	0	1	not PRD			0		1	2013	49	Divorcee	Unpaid work	Neoplasm
1263	KENITRA	Kénitra (Mun.)	Urban	GCBH	KENITRA	Health facility / Transfer	Intensive Care Unit	1	1	1	0	1	not PRD	not PRD	not PRD	1	not PRD	1	2014	42	Married	Unpaid work	Infectious disease
1264	KENITRA	Mehdya (Mun.)	Urban	GCBH	KENITRA	Home / Other		1	0	0	0	1	not PRD			0		1	2013	42	Married	Unpaid work	Neoplasm
1265	KENITRA	Kénitra Banlieue	Rural	GCBH	KENITRA	Home / Other		1	0	0	1	1	not PRD			0		1	2014	37	Married	Unpaid work	Nervous system disease
1266	KENITRA	Souk El Arbaa (Mun.)	Urban	GCBH	KENITRA	Home / Other		1	0	0	0	1	not PRD			0		1	2014	47	Widow	Unpaid work	Neoplasm
1267	KENITRA	Kénitra Banlieue	Rural	GCBH	KENITRA	Home / Other		0	0	0	1	1	not PRD			0		1	2014	36		Unpaid work	Cardiovasculor/Cerebrovascular disease
1268	SIDI SLIMANE	Sidi Slimane	Rural	GCBH	KENITRA	Health facility / Transfer	Emergencies	1	1	1	0	1	not PRD	not PRD	not PRD	0		1	2013	24		Unpaid work	External cause
1269	KENITRA	Benmansour	Rural	GCBH	KENITRA	Home / Other		0	0	0	1	1	not PRD			0		1	2014	37	Married	Unpaid work	Ill defined/Unknown cause
1270	KENITRA	Souk El Arbaa (Mun.)	Urban	GCBH	KENITRA			1	0	0	0	0				0		0	2013	28	Married	Unpaid work	Ill defined/Unknown cause
1271	KENITRA	Kénitra (Mun.)	Urban	GCBH	KENITRA	Home / Other		1	0	1	0	0			not PRD	0		0	2013	17		Mainly employed	External cause
1272	KENITRA	Kénitra (Mun.)	Urban	GCBH	KENITRA	Health facility / Transfer	Unspecified	0	1	1	0	1	not PRD	not PRD	not PRD	0		1	2014	48			Diabete
1273	KENITRA	Souk Tlet El Gharb	Rural	GCBH	KENITRA			1	0	0	0	0				0		0	2014	23		Unpaid work	Ill defined/Unknown cause
1274	KENITRA	Souk El Arbaa El Gharb	Rural	GCBH	KENITRA	Health facility / Transfer	Unspecified	0	1	0	0	1	not PRD	not PRD		0		1	2013	20			External cause
1275	KENITRA	Benmansour	Rural	GCBH	KENITRA	Home / Other		1	0	0	0	1	not PRD			0		1	2013	28	Married	Mainly not employed	Other
1276	KENITRA	Kénitra (Mun.)	Urban	GCBH	KENITRA	Home / Other		1	0	1	0	1	not PRD		not PRD	0		1	2014	42	Married	Unpaid work	Nervous system disease
1277	SIDI SLIMANE	Sidi Slimane	Rural	GCBH	KENITRA	Health facility / Transfer	Transfer	1	0	1	0	1	PRD		not PRD	0		1	2013	32	Married	Unpaid work	Maternal death	Other	During delivery	> 22 SA	Health facility
1278	SIDI SLIMANE	Sidi Slimane (Mun.)	Urban	GCBH				0	0	1	0	0			not PRD	0		0	2014	42			External cause
1279	KENITRA	Benmansour	Rural	GCBH	KENITRA	Home / Other		1	0	1	0	1	not PRD		not PRD	0		1	2014	21		Unpaid work	External cause
1280	KENITRA	Kénitra (Mun.)	Urban	GCBH	KENITRA	Health facility / Transfer	Intensive Care Unit	1	1	1	0	0		not PRD	not PRD	1	not PRD	1	2014	16		Unpaid work	External cause
1281	KENITRA	Kénitra (Mun.)	Urban	GCBH	KENITRA	Home / Other		1	0	1	0	1	not PRD		not PRD	0		1	2013	48		Mainly not employed	External cause
1282	KENITRA	Souk Tlet El Gharb	Rural	GCBH	KENITRA	Home / Other		1	0	0	0	1	not PRD			0		1	2013	45	Married	Unpaid work	Cardiovasculor/Cerebrovascular disease
1283	KENITRA	Kénitra (Mun.)	Urban	GCBH	KENITRA	Home / Other		1	0	1	0	1	not PRD		not PRD	0		1	2013	38	Married	Unpaid work	Cardiovasculor/Cerebrovascular disease
1284	KENITRA	Kénitra (Mun.)	Urban	GCBH	KENITRA	Home / Other		1	0	1	0	1	not PRD		not PRD	0		1	2013	44	Married	Unpaid work	Neoplasm
1285	KENITRA	Kénitra Banlieue	Rural	GCBH	KENITRA	Home / Other		1	0	0	0	1	not PRD			0		1	2014	47	Married	Unpaid work	Ill defined/Unknown cause
1286	KENITRA	Kénitra Banlieue	Rural	GCBH	KENITRA	Home / Other		0	0	0	1	1	not PRD			0		1	2013	45			Ill defined/Unknown cause
1287	KENITRA	Kénitra Banlieue	Rural	GCBH	KENITRA			0	0	1	0	0			not PRD	0		0	2013	39			Ill defined/Unknown cause
1288	KENITRA	Kénitra (Mun.)	Urban	GCBH	KENITRA	Home / Other		1	0	1	0	1	not PRD		not PRD	0		1	2014	45	Divorcee	Unpaid work	Neoplasm
1289	KENITRA	Kénitra Banlieue	Rural	GCBH	KENITRA	Home / Other		1	0	0	0	1	not PRD			0		1	2013	31	Married	Unpaid work	Ill defined/Unknown cause
1290	KENITRA	Kénitra (Mun.)	Urban	GCBH	KENITRA	Home / Other		1	0	1	0	1	not PRD		not PRD	0		1	2014	44	Married	Unpaid work	Neoplasm
1291	KENITRA	Kénitra (Mun.)	Urban	GCBH	KENITRA	Health facility / Transfer	Emergencies	1	1	1	0	0		not PRD	not PRD	0		0	2013	46	Married	Unpaid work	Cardiovasculor/Cerebrovascular disease
1292	KENITRA	Kénitra (Mun.)	Urban	GCBH	KENITRA	Home / Other		1	0	0	0	1	not PRD			0		1	2014	49	Married	Unpaid work	Other
1293	KENITRA	Kénitra (Mun.)	Urban	GCBH	KENITRA	Health facility / Transfer	Intensive Care Unit	0	1	1	0	1	not PRD	not PRD	not PRD	1	not PRD	1	2013	48			Infectious disease
1294	KENITRA	Mehdya (Mun.)	Urban	GCBH	KENITRA	Home / Other		1	0	1	0	1	not PRD		not PRD	0		1	2013	36		Unpaid work	Neoplasm
1295	KENITRA	Kénitra Banlieue	Rural	GCBH	KENITRA	Home / Other		1	0	0	0	1	not PRD			0		1	2014	29	Married	Unpaid work	Ill defined/Unknown cause
1296	KENITRA	Souk El Arbaa (Mun.)	Urban	GCBH	KENITRA	Home / Other		1	0	0	0	1	not PRD			0		1	2014	48	Married	Unpaid work	Infectious disease
1297	KENITRA	Kénitra Banlieue	Rural	GCBH	KENITRA	Home / Other		1	0	0	0	1	not PRD			0		1	2013	45	Married	Unpaid work	Neoplasm
1298	KENITRA	Kénitra (Mun.)	Urban	GCBH	KENITRA	Home / Other		1	0	1	0	1	not PRD		not PRD	0		0	2013	38	Married	Unpaid work	Neoplasm
1299	KENITRA	Souk El Arbaa (Mun.)	Urban	GCBH	KENITRA	Health facility / Transfer	Intensive Care Unit	0	1	1	0	0		not PRD	not PRD	1	not PRD	1	2014	47			Neoplasm
1300	KENITRA	Kénitra (Mun.)	Urban	GCBH	KENITRA	Home / Other		1	0	1	0	1	not PRD		not PRD	0		0	2013	44	Married	Mainly employed	Neoplasm
1301	KENITRA	Souk Tlet El Gharb	Rural	GCBH	KENITRA	Home / Other		1	0	0	0	1	not PRD			0		1	2014	32		Unpaid work	Nervous system disease
1302	KENITRA	Souk Tlet El Gharb	Rural	GCBH	KENITRA	Home / Other		0	0	0	1	1	not PRD			0		1	2014	20		Unpaid work	Other
1303	SIDI KACEM	OUARGHA	Rural	GCBH	KENITRA	Health facility / Transfer	Maternity ward	1	1	1	0	0		not PRD	not PRD	1	Maternal death	1	2014	25	Married	Unpaid work	Maternal death	Venous thromboembolism	Post-partum / abortum	≤ 24h	Health facility	Vaginal delivery
1304	KENITRA	Kénitra (Mun.)	Urban	GCBH	KENITRA	Home / Other		1	0	1	0	1	not PRD		not PRD	0		1	2013	38	Married	Unpaid work	Neoplasm
1305	KENITRA	Lalla Mimouna	Rural	GCBH	KENITRA	Health facility / Transfer	Unspecified	1	1	0	0	1	PRD	not PRD		0		1	2014	36	Married	Mainly employed	Pregnancy related death	Incidental cause	During pregnancy	Term Unknown
1306	KENITRA	Souk El Arbaa El Gharb	Rural	GCBH	KENITRA	Health facility / Transfer	Intensive Care Unit	1	1	1	0	1	not PRD	not PRD	not PRD	1	not PRD	1	2014	26	Married	Unpaid work	Other
1307	SIDI KACEM	Mechraa Belksiri (Mun.)	Urban	GCBH	KENITRA	Health facility / Transfer	Intensive Care Unit	0	1	1	0	1	not PRD	not PRD	not PRD	1	not PRD	1	2013	26	Married		External cause
1308	SIDI SLIMANE	Kceibya	Rural	GCBH	SIDI SLIMANE	Home / Other		0	0	1	0	1	not PRD		not PRD	0		1	2014	18			External cause
1309	KENITRA	Kénitra Banlieue	Rural	GCBH	KENITRA	Home / Other		1	0	0	1	1	not PRD			0		1	2014	38	Married	Unpaid work	Ill defined/Unknown cause
1310	KENITRA	Kénitra Banlieue	Rural	GCBH	KENITRA	Home / Other		1	0	0	0	1	not PRD			0		1	2014	48	Married	Unpaid work	Other
1311	KENITRA	Kénitra (Mun.)	Urban	GCBH	KENITRA	Home / Other		0	0	1	0	0			not PRD	0		0	2013	46			Neoplasm
1312	KENITRA	Kénitra (Mun.)	Urban	GCBH	KENITRA	Home / Other		1	0	1	0	1	not PRD		not PRD	0		1	2013	23	Married	Mainly not employed	External cause
1313	KENITRA	Kénitra Banlieue	Rural	GCBH	KENITRA	Home / Other		1	0	0	0	1	not PRD			0		0	2013	48	Married	Unpaid work	Neoplasm
1314	KENITRA	Lalla Mimouna	Rural	GCBH	KENITRA	Home / Other		1	0	0	0	1	not PRD			0		1	2013	26	Divorcee	Unpaid work	Other
1315	SIDI SLIMANE	Sidi Yahya El Gharb (Mun.)	Urban	GCBH	SIDI SLIMANE	Home / Other		0	0	1	0	0			not PRD	0		0	2013	28	Divorcee		External cause
1316	KENITRA	Kénitra (Mun.)	Urban	GCBH	KENITRA	Home / Other		1	0	1	0	0			not PRD	0		0	2013	49	Married	Mainly employed	Neoplasm
1317	KENITRA	Kénitra (Mun.)	Urban	GCBH	KENITRA	Health facility / Transfer	Pneumonology	1	1	1	0	1	not PRD	not PRD	not PRD	1	not PRD	1	2014	47	Married	Unpaid work	Other
1318	SIDI SLIMANE	Kceibya	Rural	GCBH	KENITRA	Home / Other		0	0	1	0	1	not PRD		not PRD	0		1	2014	32			External cause
1319	KENITRA	Kénitra (Mun.)	Urban	GCBH	KENITRA	Home / Other		1	0	1	0	1	not PRD		not PRD	0		1	2014	31		Unpaid work	Other
1320	KENITRA	Benmansour	Rural	GCBH	KENITRA	Home / Other		1	0	1	0	1	not PRD		not PRD	0		1	2013	18		Unpaid work	External cause
1321	KENITRA	Benmansour	Rural	GCBH	KENITRA	Home / Other		1	0	0	0	1	not PRD			0		1	2013	39	Married	Unpaid work	Neoplasm
1322	KENITRA	Kénitra (Mun.)	Urban	GCBH	KENITRA	Home / Other		1	0	1	0	1	not PRD		not PRD	0		1	2013	38	Married	Unpaid work	Neoplasm
1323	KENITRA	Souk Tlet El Gharb	Rural	GCBH	KENITRA	Home / Other		1	0	0	1	1	not PRD			0		1	2013	45	Widow	Unpaid work	Neoplasm
1324	KENITRA	Souk Tlet El Gharb	Rural	GCBH	KENITRA			1	0	0	0	1	not PRD			0		1	2014	35	Married	Unpaid work	Ill defined/Unknown cause
1325	SIDI SLIMANE	Sidi Slimane (Mun.)	Urban	GCBH	KENITRA	Health facility / Transfer	Intensive Care Unit	1	1	1	0	1	not PRD	not PRD	not PRD	1	not PRD	1	2013	44	Married	Unpaid work	Cardiovasculor/Cerebrovascular disease
1326	SIDI KACEM	Mechraa Belksiri (Mun.)	Urban	GCBH	KENITRA	Health facility / Transfer	Intensive Care Unit	1	1	1	0	1	not PRD	not PRD	not PRD	1	not PRD	1	2013	41	Married	Mainly employed	External cause
1327	KENITRA	Kénitra (Mun.)	Urban	GCBH	KENITRA	Home / Other		1	0	1	0	0			not PRD	0		0	2014	37	Married	Mainly not employed	Neoplasm
1328	KENITRA	Kénitra (Mun.)	Urban	GCBH	KENITRA	Home / Other		1	0	1	0	1	not PRD		not PRD	0		1	2013	46	Married		Cardiovasculor/Cerebrovascular disease
1329	KENITRA	Benmansour	Rural	GCBH	KENITRA	Home / Other		1	0	0	0	1	not PRD			0		1	2014	38	Married	Unpaid work	Ill defined/Unknown cause
1330	KENITRA	Kénitra (Mun.)	Urban	GCBH	KENITRA	Home / Other		1	0	1	0	0			not PRD	0		0	2014	16		Unpaid work	External cause
1331	KENITRA	Souk El Arbaa El Gharb	Rural	GCBH	KENITRA			1	0	0	0	0				0		0	2013	47	Widow	Unpaid work	Ill defined/Unknown cause
1332	KENITRA	Souk Tlet El Gharb	Rural	GCBH	KENITRA	Health facility / Transfer	Unspecified	1	1	1	0	1	PRD	not PRD	not PRD	0		1	2014	45	Married	Unpaid work	Late maternal death	Unspecified cause	Post-partum / abortum	>42j	Health facility	Vaginal delivery
1333	KENITRA	Benmansour	Rural	GCBH	KENITRA			0	0	0	1	1	not PRD			0		1	2014	42	Married		Ill defined/Unknown cause
1334	KENITRA	Lalla Mimouna	Rural	GCBH	KENITRA	Home / Other		1	0	0	0	1	PRD			0		1	2013	18	Married	Unpaid work	Maternal death	Hypertensive disease	Post-partum / abortum	≤ 24h	Home	Vaginal delivery
1335	KENITRA	Kénitra (Mun.)	Urban	GCBH	KENITRA	Home / Other		1	0	1	0	1	not PRD		not PRD	0		1	2014	23		Mainly employed	External cause
1336	KENITRA	Lalla Mimouna	Rural	GCBH	KENITRA	Home / Other		1	0	0	0	1	not PRD			0		1	2013	28	Married	Unpaid work	Cardiovasculor/Cerebrovascular disease
1337	KENITRA	Kénitra (Mun.)	Urban	GCBH	KENITRA	Home / Other		1	0	1	0	1	not PRD		not PRD	0		0	2014	37	Married	Unpaid work	External cause
1338	SIDI KACEM	Chrarda	Rural	GCBH	KENITRA	Health facility / Transfer	Unspecified	1	1	1	0	0		not PRD	not PRD	0		0	2013	25	Married	Unpaid work	Infectious disease
1339	KENITRA	Benmansour	Rural	GCBH	KENITRA	Home / Other		1	0	0	0	1	not PRD			0		0	2014	41	Married	Unpaid work	Neoplasm
1340	KENITRA	Kénitra (Mun.)	Urban	GCBH	KENITRA	Home / Other		1	0	1	0	1	not PRD		not PRD	0		1	2014	44	Married	Unpaid work	Other
1341	KENITRA	Benmansour	Rural	GCBH	KENITRA	Home / Other		1	0	0	0	1	not PRD			0		1	2013	41	Married	Unpaid work	Nervous system disease
1342	KENITRA	Kénitra (Mun.)	Urban	GCBH	KENITRA	Home / Other		0	0	1	0	1	not PRD		not PRD	0		1	2013	48			Nervous system disease
1343	KENITRA	Mehdya (Mun.)	Urban	GCBH	KENITRA	Health facility / Transfer	Unspecified	1	1	1	0	1	not PRD	not PRD	not PRD	0		0	2013	42	Married	Unpaid work	Diabete
1344	KENITRA	Kénitra (Mun.)	Urban	GCBH	KENITRA	Health facility / Transfer	Intensive Care Unit	1	1	1	0	0		not PRD	not PRD	1	not PRD	0	2013	20		Unpaid work	External cause
1345	KENITRA	Kénitra (Mun.)	Urban	GCBH	KENITRA	Home / Other		1	0	0	0	1	PRD			0		1	2013	32	Married	Unpaid work	Maternal death	Unknown/ Undetermined	Post-partum / abortum	> 24h et < 42j	Health facility
1346	KENITRA	Kénitra (Mun.)	Urban	GCBH	KENITRA	Health facility / Transfer	Intensive Care Unit	1	1	1	0	0		Maternal death	Maternal death	1	Maternal death	1	2014	40	Married	Unpaid work	Maternal death	Hemorrhage	Post-partum / abortum	≤ 24h	Health facility	Vaginal delivery
1347	KENITRA	Kénitra (Mun.)	Urban	GCBH	KENITRA	Health facility / Transfer	Pneumonology	1	1	1	0	0		not PRD	not PRD	0		0	2014	25		Unpaid work	Other
1348	KENITRA	Kénitra (Mun.)	Urban	GCBH	KENITRA	Home / Other		1	0	0	0	1	not PRD			0		1	2013	49	Married	Unpaid work	Ill defined/Unknown cause
1349	KENITRA	Benmansour	Rural	GCBH	KENITRA	Home / Other		1	0	0	0	1	not PRD			0		1	2013	30	Married	Unpaid work	Neoplasm
1350	KENITRA	Souk El Arbaa El Gharb	Rural	GCBH	KENITRA	Health facility / Transfer	Intensive Care Unit	0	1	1	0	1	PRD	Maternal death	Maternal death	1	Maternal death	1	2013	34	Married		Maternal death	Hemorrhage	Post-partum / abortum	≤ 24h	Health facility	Caesarean section
1351	KENITRA	Lalla Mimouna	Rural	GCBH	KENITRA	Health facility / Transfer	Unspecified	1	1	1	0	0		not PRD	not PRD	0		0	2013	23	Married	Unpaid work	External cause
1352	KENITRA	Benmansour	Rural	GCBH	KENITRA	Health facility / Transfer	Unspecified	0	0	1	0	1	not PRD		not PRD	0		1	2013	27	Married		Neoplasm
1353	KENITRA	Mehdya (Mun.)	Urban	GCBH	KENITRA	Health facility / Transfer	Intensive Care Unit	1	1	1	0	1	not PRD	not PRD	not PRD	1	not PRD	1	2013	35	Divorcee	Mainly employed	Other
1354	KENITRA	Kénitra (Mun.)	Urban	GCBH	KENITRA	Home / Other		1	0	1	0	1	not PRD		not PRD	0		1	2014	49	Married	Unpaid work	Cardiovasculor/Cerebrovascular disease
1355	KENITRA	Benmansour	Rural	GCBH	KENITRA	Home / Other		0	0	1	0	1	not PRD		not PRD	0		1	2014	37			Other
1356	KENITRA	Souk Tlet El Gharb	Rural	GCBH	KENITRA	Health facility / Transfer	Intensive Care Unit	0	1	1	0	1	PRD	Maternal death	Maternal death	1	Maternal death	1	2013	18	Married	Unpaid work	Maternal death	Hypertensive disease	Post-partum / abortum	≤ 24h	Health facility	Caesarean section
1357	KENITRA	Kénitra (Mun.)	Urban	GCBH	KENITRA	Home / Other		1	0	1	0	1	PRD		not PRD	1	Maternal death	1	2013	24	Single	Mainly not employed	Maternal death	Venous thromboembolism	Post-partum / abortum	> 24h et < 42j	Health facility	Vaginal delivery
1358	KENITRA	Kénitra (Mun.)	Urban	GCBH	KENITRA	Health facility / Transfer	Unspecified	1	0	1	0	1	not PRD		not PRD	0		1	2013	45	Divorcee	Unpaid work	Diabete
1359	KENITRA	Souk El Arbaa El Gharb	Rural	GCBH	KENITRA	Health facility / Transfer	Emergencies	0	1	1	0	1	PRD	Maternal death	Maternal death	0		1	2014	36			Maternal death	Hypertensive disease	Unknown	Unknown
1360	KENITRA	Kénitra (Mun.)	Urban	GCBH	KENITRA	Home / Other		0	0	1	0	0			not PRD	0		0	2013	24			Ill defined/Unknown cause
1361	SIDI KACEM	Baht	Rural	GCBH	KENITRA	Home / Other		0	0	1	0	1	not PRD		not PRD	0		1	2014	48	Married		External cause
1362	KENITRA	Benmansour	Rural	GCBH	KENITRA	Home / Other		1	0	0	0	0				0		0	2014	46	Married	Unpaid work	Ill defined/Unknown cause
1363	KENITRA	Kénitra (Mun.)	Urban	GCBH	KENITRA	Home / Other		0	0	1	0	0			not PRD	0		0	2014	48			Other
1364	KENITRA	Kénitra (Mun.)	Urban	GCBH	KENITRA	Home / Other		1	0	1	0	1	not PRD		not PRD	0		1	2014	47	Married	Unpaid work	Other
1365	KENITRA	Kénitra (Mun.)	Urban	GCBH	KENITRA	Home / Other		1	0	1	0	1	not PRD		not PRD	0		1	2014	35	Married	Unpaid work	Neoplasm
1366	KENITRA	Kénitra Banlieue	Rural	GCBH	KENITRA	Home / Other		1	0	0	0	1	not PRD			0		1	2013	35		Unpaid work	Diabete
1367	KENITRA	Kénitra (Mun.)	Urban	GCBH	KENITRA	Home / Other		1	0	1	0	1	not PRD		not PRD	0		1	2013	23	Divorcee	Mainly not employed	External cause
1368	KENITRA	Kénitra (Mun.)	Urban	GCBH	KENITRA	Health facility / Transfer	Intensive Care Unit	1	1	1	0	1	not PRD	not PRD	not PRD	1	not PRD	1	2013	31	Married	Unpaid work	External cause
1369	KENITRA	Benmansour	Rural	GCBH	KENITRA	Health facility / Transfer	General surgery	1	1	1	0	1	PRD	not PRD	not PRD	1	not PRD	1	2014	32	Married	Unpaid work	Maternal death	Infection	Post-partum / abortum	> 24h et < 42j	Health facility	Caesarean section
1370	KENITRA	Kénitra (Mun.)	Urban	GCBH	KENITRA	Home / Other		1	0	1	0	1	not PRD		not PRD	0		1	2013	32	Married	Unpaid work	Diabete
1371	KENITRA	Benmansour	Rural	GCBH	KENITRA	Home / Other		1	0	1	0	1	not PRD		not PRD	0		1	2014	15		Unpaid work	Nervous system disease
1372	SIDI SLIMANE	Kceibya	Rural	GCBH	KENITRA	Health facility / Transfer	Emergencies	0	1	1	0	1	not PRD	not PRD	not PRD	0		1	2014	45	Married		Other
1373	KENITRA	Kénitra (Mun.)	Urban	GCBH	KENITRA	Home / Other		1	0	1	0	1	not PRD		not PRD	0		1	2013	43	Married	Unpaid work	Neoplasm
1374	KENITRA	Souk Tlet El Gharb	Rural	GCBH	KENITRA	Home / Other		1	0	0	0	1	not PRD			0		1	2013	36	Married	Unpaid work	Cardiovasculor/Cerebrovascular disease
1375	KENITRA	Benmansour	Rural	GCBH	KENITRA	Health facility / Transfer	Unspecified	0	1	1	0	0		not PRD	not PRD	0		0	2014	44			Cardiovasculor/Cerebrovascular disease
1376	KENITRA	Kénitra (Mun.)	Urban	GCBH	KENITRA	Home / Other		0	0	1	0	1	not PRD		not PRD	0		1	2014	38			Neoplasm
1377	KENITRA	Benmansour	Rural	GCBH	KENITRA	Home / Other		1	0	0	0	1	not PRD			0		1	2013	28	Married	Unpaid work	Other
1378	KENITRA	Kénitra (Mun.)	Urban	GCBH	KENITRA	Home / Other		1	0	1	0	1	not PRD		not PRD	0		1	2014	48	Married	Unpaid work	Neoplasm
1379	KENITRA	Souk Tlet El Gharb	Rural	GCBH	KENITRA	Home / Other		0	0	1	1	1	not PRD		not PRD	0		1	2013	31		Unpaid work	External cause
1380	SIDI SLIMANE	Kceibya	Rural	GCBH	KENITRA	Health facility / Transfer	Emergencies	1	1	1	0	1	not PRD	not PRD	not PRD	0		1	2014	17			External cause
1381	KENITRA	Lalla Mimouna	Rural	GCBH	KENITRA	Home / Other		1	0	0	0	1	not PRD			0		1	2014	47	Widow	Unpaid work	Ill defined/Unknown cause
1382	KENITRA	Souk El Arbaa (Mun.)	Urban	GCBH	KENITRA	Home / Other		1	0	0	0	1	not PRD			0		0	2013	46		Unpaid work	Ill defined/Unknown cause
1383	KENITRA	Souk El Arbaa El Gharb	Rural	GCBH	KENITRA	Home / Other		1	0	0	0	1	not PRD			0		1	2014	32	Married	Unpaid work	Neoplasm
1384	KENITRA	Benmansour	Rural	GCBH	KENITRA	Health facility / Transfer	Emergencies	1	1	1	0	1	not PRD	not PRD	not PRD	0		0	2013	47	Divorcee	Unpaid work	Neoplasm
1385	KENITRA	Kénitra Banlieue	Rural	GCBH	KENITRA	Health facility / Transfer	Medicine	1	1	1	0	0		not PRD	not PRD	0		0	2013	35	Married	Unpaid work	Other
1386	SIDI SLIMANE	Kceibya	Rural	GCBH	KENITRA	Health facility / Transfer	Intensive Care Unit	1	1	1	0	1	not PRD	not PRD	not PRD	1	not PRD	1	2013	48	Married	Unpaid work	Diabete
1387	KENITRA	Kénitra (Mun.)	Urban	GCBH	KENITRA	Home / Other		1	0	1	0	1	not PRD		not PRD	0		1	2013	48		Unpaid work	External cause
1388	KENITRA	Benmansour	Rural	GCBH	KENITRA	Home / Other		1	0	0	0	1	not PRD			0		1	2013	32		Unpaid work	Cardiovasculor/Cerebrovascular disease
1389	KENITRA	Benmansour	Rural	GCBH	KENITRA	Health facility / Transfer	Emergencies	0	1	1	0	1	not PRD	not PRD	not PRD	0		1	2014	42			Diabete
1390	KENITRA	Kénitra (Mun.)	Urban	GCBH	KENITRA	Health facility / Transfer	Intensive Care Unit	0	1	1	0	1	PRD	Maternal death	Maternal death	1	Maternal death	1	2013	36	Married	Unpaid work	Maternal death	Hemorrhage	Post-partum / abortum	≤ 24h	Health facility	Vaginal delivery
1391	KENITRA	Souk El Arbaa El Gharb	Rural	GCBH	KENITRA	Health facility / Transfer	Intensive Care Unit	0	1	1	0	1	not PRD	not PRD	not PRD	1	not PRD	1	2014	31			Cardiovasculor/Cerebrovascular disease
1392	KENITRA	Souk Tlet El Gharb	Rural	GCBH	KENITRA	Home / Other		1	0	0	0	1	not PRD			0		1	2013	39	Married	Unpaid work	Cardiovasculor/Cerebrovascular disease
1393	KENITRA	Kénitra (Mun.)	Urban	GCBH	KENITRA	Health facility / Transfer	Unspecified	1	1	1	0	1	not PRD	not PRD	not PRD	0		1	2013	42	Widow	Unpaid work	Diabete
1394	KENITRA			GCBH	KENITRA	Health facility / Transfer	Intensive Care Unit	0	1	0	0	0		not PRD		1	not PRD	0	2014	30			Cardiovasculor/Cerebrovascular disease
1395	KENITRA	Kénitra (Mun.)	Urban	GCBH	KENITRA	Health facility / Transfer	Intensive Care Unit	1	1	1	0	1	PRD	Maternal death	Maternal death	1	Maternal death	1	2013	33	Married	Mainly not employed	Maternal death	Hemorrhage	Post-partum / abortum	≤ 24h	Health facility	Vaginal delivery
1396	KENITRA	Benmansour	Rural	GCBH	KENITRA	Home / Other		1	0	0	0	1	not PRD			0		1	2013	44	Married	Unpaid work	Other
1397	SIDI KACEM	Sidi Kacem (Mun.)	Urban	GCBH	KENITRA	Health facility / Transfer	Emergencies	1	1	1	0	1	not PRD	not PRD	not PRD	0		1	2014	40		Mainly employed	Infectious disease
1398	KENITRA	Kénitra Banlieue	Rural	GCBH	KENITRA			1	0	0	0	0				0		0	2013	46	Widow	Unpaid work	Ill defined/Unknown cause
1399	SIDI SLIMANE	Kceibya	Rural	GCBH	KENITRA	Health facility / Transfer	Maternity ward	1	1	1	0	1	PRD	Maternal death	Maternal death	1	Maternal death	1	2013	25	Married	Unpaid work	Maternal death	Hemorrhage	Post-partum / abortum	≤ 24h	Health facility	Caesarean section
1400	KENITRA	Kénitra Banlieue	Rural	GCBH	KENITRA	Health facility / Transfer	Intensive Care Unit	1	1	1	0	0		not PRD	not PRD	1	not PRD	0	2013	42	Divorcee	Mainly employed	External cause
1401	KENITRA	Kénitra (Mun.)	Urban	GCBH	KENITRA	Home / Other		0	0	1	0	1	not PRD		not PRD	0		1	2014	47			Cardiovasculor/Cerebrovascular disease
1402	KENITRA	Souk El Arbaa (Mun.)	Urban	GCBH	KENITRA	Health facility / Transfer	Transfer	1	0	1	0	1	PRD		Maternal death	0		1	2013	25	Married	Mainly employed	Maternal death	Hypertensive disease	During delivery	> 22 SA	Health facility
1403	KENITRA			GCBH	KENITRA	Home / Other		0	0	1	0	0			not PRD	0		0	2014	40			Infectious disease
1404	KENITRA	Kénitra (Mun.)	Urban	GCBH	KENITRA	Home / Other		1	0	1	0	0			not PRD	0		0	2013	48	Married	Mainly employed	Neoplasm
1405	KENITRA	Lalla Mimouna	Rural	GCBH	KENITRA	Home / Other		1	0	0	1	1	not PRD			0		0	2013	38	Married	Unpaid work	Other
1406	KENITRA	Souk El Arbaa El Gharb	Rural	GCBH	KENITRA	Home / Other		1	0	0	0	1	not PRD			0		1	2014	40	Divorcee	Unpaid work	Ill defined/Unknown cause
1407	KENITRA	Kénitra (Mun.)	Urban	GCBH	KENITRA	Home / Other		1	0	1	0	0			not PRD	0		0	2013	47	Married	Unpaid work	Nervous system disease
1408	KENITRA	Kénitra (Mun.)	Urban	GCBH	KENITRA	Home / Other		1	0	1	0	1	not PRD		not PRD	0		1	2014	34	Married	Unpaid work	Neoplasm
1409	KENITRA	Souk El Arbaa El Gharb	Rural	GCBH	KENITRA	Home / Other		0	0	1	0	1	not PRD		not PRD	0		1	2013	32		Unpaid work	External cause
1410	KENITRA	Souk El Arbaa (Mun.)	Urban	GCBH	KENITRA	Health facility / Transfer	Intensive Care Unit	1	1	1	0	1	PRD	Maternal death	Maternal death	1	Maternal death	1	2014	38	Married	Unpaid work	Maternal death	Hemorrhage	Post-partum / abortum	≤ 24h	Health facility	Vaginal delivery
1411	KENITRA	Benmansour	Rural	GCBH	KENITRA	Home / Other	Body brought to the morgue	1	1	1	0	1	not PRD	not PRD	not PRD	0		1	2013	32	Married	Unpaid work	External cause
1412	KENITRA	Lalla Mimouna	Rural	GCBH	KENITRA	Health facility / Transfer	Intensive Care Unit	1	1	1	0	1	not PRD	not PRD	not PRD	1	not PRD	1	2014	23	Married	Unpaid work	External cause
1413	KENITRA	Mehdya (Mun.)	Urban	GCBH	KENITRA	Health facility / Transfer	Emergencies	1	1	1	0	0		not PRD	not PRD	0		0	2013	36	Married	Unpaid work	Cardiovasculor/Cerebrovascular disease
1414	KENITRA	Souk El Arbaa (Mun.)	Urban	GCBH	KENITRA	Health facility / Transfer	Unspecified	1	1	0	0	0		not PRD		0		0	2013	36	Married	Unpaid work	Cardiovasculor/Cerebrovascular disease
1415	KENITRA			GCBH	KENITRA	Health facility / Transfer	Intensive Care Unit	0	1	1	0	0		not PRD	not PRD	1	not PRD	0	2013	40			External cause
1416	KENITRA			GCBH	KENITRA	Home / Other		0	0	1	0	0			not PRD	0		0	2013	40			External cause
1417	KENITRA	Kénitra (Mun.)	Urban	GCBH	KENITRA	Health facility / Transfer	Intensive Care Unit	1	1	1	0	0		not PRD	not PRD	1	Maternal death	1	2013	25	Married	Unpaid work	Maternal death	Other	During pregnancy	> 22 SA
1418	SIDI SLIMANE			GCBH	KENITRA			0	0	0	1	0				0		0	2013	27			Ill defined/Unknown cause
1419	KENITRA	Souk El Arbaa (Mun.)	Urban	GCBH	KENITRA	Home / Other		1	0	0	0	1	not PRD			0		1	2014	31	Married	Unpaid work	Cardiovasculor/Cerebrovascular disease
1420	KENITRA	Kénitra Banlieue	Rural	GCBH	KENITRA	Health facility / Transfer	Intensive Care Unit	1	1	1	0	1	not PRD	not PRD	not PRD	1	not PRD	1	2013	46	Widow	Unpaid work	External cause
1421	KENITRA	Kénitra (Mun.)	Urban	GCBH	KENITRA	Home / Other		1	0	1	0	1	not PRD		not PRD	0		1	2014	35	Married	Unpaid work	External cause
1422	KENITRA	Souk El Arbaa El Gharb	Rural	GCBH	KENITRA	Health facility / Transfer	Maternity ward	0	1	1	0	0		not PRD	not PRD	1	Maternal death	1	2014	29	Married		Maternal death	Hypertensive disease	Post-partum / abortum	≤ 24h	Health facility	Caesarean section
1423	KENITRA	Kénitra (Mun.)	Urban	GCBH	KENITRA	Home / Other		1	0	1	0	1	not PRD		not PRD	0		1	2014	43	Married	Unpaid work	Diabete
1424	KENITRA	Souk Tlet El Gharb	Rural	GCBH	KENITRA	Health facility / Transfer	Pneumonology	0	1	1	0	1	not PRD	not PRD	not PRD	1	not PRD	1	2013	38			Infectious disease
1425	KENITRA	Kénitra (Mun.)	Urban	GCBH	KENITRA	Home / Other		1	0	1	0	0			not PRD	0		0	2014	46	Married	Unpaid work	Cardiovasculor/Cerebrovascular disease
1426	KENITRA	Kénitra (Mun.)	Urban	GCBH	KENITRA	Health facility / Transfer	Emergencies	1	1	1	0	0		not PRD	not PRD	0		0	2013	32	Married	Unpaid work	External cause
1427	KENITRA	Kénitra (Mun.)	Urban	GCBH	KENITRA	Home / Other		1	0	1	0	1	not PRD		not PRD	0		1	2014	36	Married	Unpaid work	Neoplasm
1428	KENITRA	Kénitra (Mun.)	Urban	GCBH	KENITRA	Health facility / Transfer	Intensive Care Unit	1	1	1	0	0		not PRD	not PRD	1	not PRD	0	2013	22	Single	Unpaid work	External cause
1429	KENITRA	Kénitra (Mun.)	Urban	GCBH	KENITRA	Home / Other		1	0	1	0	1	not PRD		not PRD	0		1	2013	49	Divorcee	Unpaid work	Neoplasm
1430	KENITRA	Kénitra (Mun.)	Urban	GCBH	KENITRA	Health facility / Transfer	Emergencies	1	1	1	0	1	not PRD	not PRD	not PRD	0		1	2014	47	Married	Unpaid work	Infectious disease
1431	KENITRA	Lalla Mimouna	Rural	GCBH	KENITRA	Home / Other		0	0	1	0	1	not PRD		not PRD	0		1	2014	39			Cardiovasculor/Cerebrovascular disease
1432	KENITRA	Kénitra (Mun.)	Urban	GCBH	KENITRA	Home / Other		1	0	1	0	1	not PRD		not PRD	0		1	2014	41	Married	Unpaid work	Neoplasm
1433	SIDI KACEM	Baht	Rural	GCBH	KENITRA	Health facility / Transfer	Emergencies	0	1	1	0	0		not PRD	not PRD	0		0	2013	48	Married		Cardiovasculor/Cerebrovascular disease
1434	SIDI SLIMANE			GCBH	SIDI SLIMANE	Home / Other		0	0	1	0	0			not PRD	0		0	2014	42			Cardiovasculor/Cerebrovascular disease
1435	KENITRA	Benmansour	Rural	GCBH	KENITRA	Home / Other		1	0	1	0	1	not PRD		not PRD	0		1	2013	16	Single	Unpaid work	External cause
1436	KENITRA	Kénitra (Mun.)	Urban	GCBH	KENITRA	Health facility / Transfer	Emergencies	1	1	1	0	1	not PRD	not PRD	not PRD	0		1	2013	45	Single	Mainly not employed	Infectious disease
1437	SIDI KACEM	Mechraa Belksiri (Mun.)	Urban	GCBH	KENITRA	Health facility / Transfer	Intensive Care Unit	1	1	1	0	1	not PRD	not PRD	not PRD	1	not PRD	1	2013	22	Single	Unpaid work	External cause
1438	KENITRA	Benmansour	Rural	GCBH	KENITRA	Home / Other		1	0	0	0	1	not PRD			0		1	2014	47	Single	Unpaid work	Neoplasm
1439	KENITRA	Benmansour	Rural	GCBH	KENITRA			0	0	0	1	0				0		0	2013	48	Married		Ill defined/Unknown cause
1440	KENITRA	Lalla Mimouna	Rural	GCBH	KENITRA	Home / Other		0	0	0	1	1	not PRD			0		1	2013	47	Married	Unpaid work	Ill defined/Unknown cause
1441	KENITRA	Souk El Arbaa (Mun.)	Urban	GCBH	KENITRA	Home / Other		0	0	1	0	1	not PRD		not PRD	0		1	2013	28			External cause
21	SIDI KACEM	Jorf El Melha (Mun.)	Urban	GCBH	SIDI KACEM	Home / Other		1	0	0	0	1	not PRD			0		0	2014	42	Married	Unpaid work	Neoplasm
22	SIDI KACEM	Sidi Kacem (Mun.)	Urban	GCBH	SIDI KACEM	Home / Other		1	0	1	0	1	not PRD		not PRD	0		1	2014	23	Single	Unpaid work	Other
23	SIDI KACEM			GCBH	SIDI KACEM	Health facility / Transfer	Intensive Care Unit	0	1	1	0	0		not PRD	not PRD	1	not PRD	0	2014	33			Diabete
24	SIDI KACEM	Chrarda	Rural	GCBH	SIDI KACEM	Home / Other		1	0	0	1	1	not PRD			0		1	2013	18	Single	Unpaid work	Cardiovasculor/Cerebrovascular disease
25	SIDI KACEM	Gharb Bni Malek	Rural	GCBH	SIDI KACEM	Home / Other		1	0	0	0	1	not PRD			0		1	2013	46	Married	Unpaid work	Diabete
26	SIDI KACEM	Gharb Bni Malek	Rural	GCBH	SIDI KACEM			1	0	0	0	0				0		0	2014	47	Married		Ill defined/Unknown cause
27	SIDI KACEM	OUARGHA	Rural	GCBH	SIDI KACEM	Home / Other		1	0	0	0	1	not PRD			0		0	2013	29	Married	Unpaid work	Neoplasm
28	SIDI KACEM	Sidi Kacem (Mun.)	Urban	GCBH	SIDI KACEM	Home / Other		1	0	1	0	1	not PRD		not PRD	0		1	2014	47	Single	Unpaid work	Other
29	SIDI KACEM	OUARGHA	Rural	GCBH	SIDI KACEM	Home / Other	Body brought to the morgue	1	1	0	0	1	not PRD	not PRD		1	not PRD	0	2014	45	Single	Unpaid work	External cause
210	SIDI KACEM	Sidi Kacem (Mun.)	Urban	Not GCBH	MEKNES			0	0	1	0	1	not PRD		not PRD	0		1	2013	44	Married		Ill defined/Unknown cause
211	SIDI KACEM	OUARGHA	Rural	GCBH	SIDI KACEM	Health facility / Transfer	Medicine	0	1	1	0	0		not PRD	not PRD	0		0	2013	47			Ill defined/Unknown cause
212	SIDI KACEM	Sidi Kacem (Mun.)	Urban	GCBH	SIDI KACEM	Health facility / Transfer	Intensive Care Unit	1	1	1	0	0		not PRD	not PRD	0		0	2013	26	Single	Unpaid work	Ill defined/Unknown cause
213	SIDI KACEM	Tilal El Gharb	Rural	GCBH	SIDI KACEM	Home / Other		1	0	0	1	1	not PRD			0		1	2014	38	Married		Neoplasm
214	SIDI KACEM	Sidi Kacem (Mun.)	Urban	GCBH	SIDI KACEM	Health facility / Transfer	Emergencies	1	1	1	0	1	PRD	not PRD	not PRD	0		1	2014	42	Married	Unpaid work	Maternal death	Unknown/ Undetermined	During pregnancy	> 22 SA
215	SIDI SLIMANE	Kceibya	Rural	GCBH	SIDI KACEM	Home / Other		1	0	0	0	0				0		0	2014	43	Married	Unpaid work	Ill defined/Unknown cause
216	SIDI KACEM	Sidi Kacem (Mun.)	Urban	GCBH	SIDI KACEM	Health facility / Transfer	Operating theatre	1	1	1	0	1	PRD	Maternal death	Maternal death	1	Maternal death	1	2014	40	Married	Mainly employed	Maternal death	Hemorrhage	Post-partum / abortum	≤ 24h	Health facility	Vaginal delivery
217	SIDI KACEM	Sidi Kacem (Mun.)	Urban	GCBH	SIDI KACEM	Home / Other		1	0	1	0	1	not PRD		not PRD	0		1	2014	33	Married	Mainly employed	Neoplasm
218	SIDI KACEM	Tilal El Gharb	Rural	GCBH	SIDI KACEM	Home / Other	Body brought to the morgue	1	1	1	0	1	not PRD	not PRD	not PRD	1	not PRD	1	2014	30	Single	Unpaid work	External cause
219	SIDI KACEM	Sidi Kacem (Mun.)	Urban	GCBH	SIDI KACEM	Home / Other		1	0	1	0	1	not PRD		not PRD	0		1	2014	35	Single	Unpaid work	Neoplasm
220	SIDI KACEM	OUARGHA	Rural	GCBH	SIDI KACEM	Health facility / Transfer	Emergencies	1	1	1	0	1	not PRD	not PRD	not PRD	0		1	2014	27	Single		Ill defined/Unknown cause
221	SIDI KACEM	Chrarda	Rural	GCBH	SIDI KACEM	Health facility / Transfer	Unspecified	1	1	1	0	1	not PRD	not PRD	not PRD	1	not PRD	1	2014	44	Married	Unpaid work	Cardiovasculor/Cerebrovascular disease
222	SIDI KACEM	Sidi Kacem (Mun.)	Urban	GCBH	SIDI KACEM			0	0	1	0	1	not PRD		not PRD	0		1	2014	44			External cause
223	SIDI KACEM	Chrarda	Rural	GCBH	SIDI KACEM	Health facility / Transfer	Intensive Care Unit	1	1	1	0	1	not PRD	not PRD	not PRD	1	not PRD	1	2013	43	Married	Unpaid work	Cardiovasculor/Cerebrovascular disease
224	SIDI KACEM	Chrarda	Rural	GCBH	SIDI KACEM	Home / Other		1	0	0	0	1	not PRD			0		1	2014	47	Married	Unpaid work	Other
225	SIDI KACEM	Sidi Kacem (Mun.)	Urban	GCBH	SIDI KACEM	Home / Other		1	0	1	0	0			not PRD	0		0	2013	43	Married	Unpaid work	Neoplasm
226	SIDI KACEM	Tilal El Gharb	Rural	GCBH	SIDI KACEM			0	0	0	1	0				0		0	2013	47		Unpaid work	Ill defined/Unknown cause
227	SIDI KACEM	Baht	Rural	GCBH	SIDI KACEM	Home / Other		1	0	0	0	0				0		0	2014	45	Married	Unpaid work	Ill defined/Unknown cause
228	SIDI KACEM	Gharb Bni Malek	Rural	GCBH	SIDI KACEM			1	0	0	0	0				0		0	2013	24	Single	Mainly not employed	Ill defined/Unknown cause
229	SIDI KACEM	Sidi Kacem (Mun.)	Urban	GCBH	SIDI KACEM	Health facility / Transfer	Intensive Care Unit	1	1	0	0	1	not PRD	not PRD		1	not PRD	1	2014	22	Single	Unpaid work	Other
230	SIDI SLIMANE	Sidi Slimane	Rural	GCBH	SIDI KACEM			1	0	0	0	0				0		0	2014	39	Married	Unpaid work	Ill defined/Unknown cause
231	SIDI KACEM	Tilal El Gharb	Rural	GCBH	SIDI KACEM	Home / Other		1	0	0	0	1	not PRD			0		1	2014	40	Married		Other
232	SIDI KACEM	Sidi Kacem (Mun.)	Urban	GCBH	SIDI KACEM	Home / Other		1	0	1	0	1	PRD		not PRD	0		1	2013	37	Divorcee	Unpaid work	Late maternal death	Cervix cancer	Post-partum / abortum	≥ 42j	Home	Vaginal delivery
233	SIDI KACEM	Chrarda	Rural	GCBH	SIDI KACEM	Home / Other		1	0	0	0	1	not PRD			0		1	2013	20	Single	Unpaid work	Ill defined/Unknown cause
234	SIDI KACEM	Gharb Bni Malek	Rural	GCBH	SIDI KACEM	Home / Other		1	0	0	0	1	not PRD			0		0	2014	44	Married	Unpaid work	Neoplasm
235	SIDI KACEM	Sidi Kacem (Mun.)	Urban	GCBH	SIDI KACEM	Home / Other		1	0	1	0	1	not PRD		not PRD	0		1	2013	44	Married	Unpaid work	Neoplasm
236	SIDI KACEM	Sidi Kacem (Mun.)	Urban	GCBH	SIDI KACEM	Home / Other		1	0	1	0	0			not PRD	0		0	2014	28	Single	Unpaid work	Other
237	SIDI KACEM	Baht	Rural	GCBH	SIDI KACEM	Home / Other		1	0	0	1	1	not PRD			0		1	2014	41	Married	Unpaid work	Nervous system disease
238	SIDI KACEM	Sidi Kacem (Mun.)	Urban	GCBH	SIDI KACEM	Home / Other		1	0	1	0	1	not PRD		not PRD	0		1	2014	47	Married	Unpaid work	Cardiovasculor/Cerebrovascular disease
239	SIDI KACEM	OUARGHA	Rural	GCBH	SIDI KACEM	Home / Other		1	0	0	1	1	not PRD			0		1	2013	49	Married		Neoplasm
240	SIDI KACEM	OUARGHA	Rural	GCBH	SIDI KACEM	Home / Other		1	0	0	1	1	not PRD			0		1	2013	29	Widow		Cardiovasculor/Cerebrovascular disease
241	SIDI KACEM	Dar Gueddari (Mun.)	Urban	GCBH	SIDI KACEM	Health facility / Transfer	Intensive Care Unit	1	1	1	0	1	not PRD	not PRD	not PRD	1	not PRD	1	2014	15	Single	Unpaid work	Other
242	SIDI KACEM	Chrarda	Rural	GCBH	SIDI KACEM	Home / Other		1	0	0	0	1	not PRD			0		1	2013	43	Married	Unpaid work	Cardiovasculor/Cerebrovascular disease
243	SIDI KACEM	Baht	Rural	GCBH	SIDI KACEM	Home / Other		1	0	0	0	1	not PRD			0		1	2013	37	Married	Unpaid work	Cardiovasculor/Cerebrovascular disease
244	SIDI KACEM	Baht	Rural	GCBH	SIDI KACEM	Home / Other		1	0	0	0	0				0		0	2013	31	Single	Unpaid work	Ill defined/Unknown cause
245	SIDI KACEM	Gharb Bni Malek	Rural	GCBH	SIDI KACEM	Health facility / Transfer	Emergencies	1	1	1	0	0		not PRD	not PRD	0		0	2013	45	Married	Unpaid work	Ill defined/Unknown cause
246	SIDI KACEM	OUARGHA	Rural	GCBH	SIDI KACEM	Home / Other		1	0	0	1	1	not PRD			0		1	2014	38	Married	Unpaid work	Cardiovasculor/Cerebrovascular disease
247	SIDI KACEM	OUARGHA	Rural	GCBH	SIDI KACEM	Home / Other		1	0	0	1	1	not PRD			0		1	2013	31	Single	Unpaid work	Cardiovasculor/Cerebrovascular disease
248	SIDI KACEM	Jorf El Melha (Mun.)	Urban	GCBH	SIDI KACEM	Home / Other		1	0	0	0	1	not PRD			0		0	2014	18	Single	Unpaid work	Other
249	SIDI KACEM	Chrarda	Rural	GCBH	SIDI KACEM	Health facility / Transfer	Emergencies	1	1	1	0	1	not PRD	not PRD	not PRD	0		1	2014	17	Married		Ill defined/Unknown cause
250	SIDI KACEM	Gharb Bni Malek	Rural	GCBH	SIDI KACEM	Home / Other		1	0	0	0	1	not PRD			0		0	2014	36	Single	Unpaid work	Ill defined/Unknown cause
251	SIDI KACEM	OUARGHA	Rural	GCBH	SIDI KACEM	Home / Other		1	0	0	1	1	not PRD			0		1	2013	42	Married	Unpaid work	Neoplasm
252	SIDI KACEM	OUARGHA	Rural	GCBH	SIDI KACEM	Home / Other		1	0	0	0	1	not PRD			0		0	2013	37	Married	Unpaid work	Neoplasm
253	SIDI KACEM	Baht	Rural	GCBH	SIDI KACEM	Home / Other		1	0	0	0	1	PRD			0		1	2014	33	Married	Unpaid work	Maternal death	Hemorrhage	Post-partum / abortum	≤ 24h	Home	Vaginal delivery
254	SIDI KACEM	OUARGHA	Rural	GCBH	SIDI KACEM	Health facility / Transfer	Medicine	0	1	1	0	0		not PRD	not PRD	0		0	2014	20			Infectious disease
255	SIDI KACEM	Sidi Kacem (Mun.)	Urban	GCBH	SIDI KACEM	Health facility / Transfer	Medicine	1	1	1	0	1	not PRD	not PRD	not PRD	0		1	2013	38	Married	Unpaid work	Other
256	SIDI KACEM	Baht	Rural	GCBH	SIDI KACEM	Home / Other		0	0	0	1	0				0		0	2013	32	Married	Unpaid work	Ill defined/Unknown cause
257	SIDI KACEM	Chrarda	Rural	GCBH	SIDI KACEM	Home / Other		1	0	0	0	1	not PRD			0		1	2013	42	Single	Unpaid work	Other
258	SIDI KACEM	Jorf El Melha (Mun.)	Urban	GCBH	SIDI KACEM	Home / Other		1	0	0	0	1	not PRD			0		0	2013	34	Married	Unpaid work	Neoplasm
259	SIDI KACEM	OUARGHA	Rural	GCBH	SIDI KACEM	Home / Other		1	0	0	0	1	not PRD			0		0	2013	47	Single	Unpaid work	Neoplasm
260	SIDI KACEM	OUARGHA	Rural	GCBH	SIDI KACEM	Home / Other	Body brought to the morgue	1	1	0	1	1	not PRD	not PRD		1	not PRD	1	2014	48	Married	Unpaid work	External cause
261	SIDI KACEM	OUARGHA	Rural	GCBH	SIDI KACEM	Home / Other		1	0	0	1	1	not PRD			0		1	2013	46	Married	Unpaid work	Cardiovasculor/Cerebrovascular disease
262	SIDI KACEM	Had Kourt (Mun.)	Urban	GCBH	SIDI KACEM	Health facility / Transfer	Emergencies	1	1	1	0	0		not PRD	not PRD	0		0	2013	30	Married	Unpaid work	Ill defined/Unknown cause
263	SIDI KACEM	Tilal El Gharb	Rural	GCBH	SIDI KACEM			0	0	0	1	0				0		0	2014	47			Ill defined/Unknown cause
264	SIDI KACEM	Baht	Rural	GCBH	SIDI KACEM	Home / Other		1	0	0	1	1	not PRD			0		1	2014	26	Single	Unpaid work	Neoplasm
265	SIDI KACEM	OUARGHA	Rural	GCBH	SIDI KACEM	Home / Other		1	0	0	1	1	not PRD			0		1	2013	43	Single	Unpaid work	Cardiovasculor/Cerebrovascular disease
266	SIDI KACEM	Chrarda	Rural	GCBH	SIDI KACEM	Health facility / Transfer	Intensive Care Unit	1	1	1	0	1	not PRD	not PRD	not PRD	1	not PRD	1	2013	48	Married	Unpaid work	Infectious disease
267	SIDI KACEM	Jorf El Melha (Mun.)	Urban	GCBH	SIDI KACEM	Home / Other		1	0	0	0	1	not PRD			0		0	2014	39	Single	Unpaid work	Neoplasm
268	SIDI KACEM	Sidi Kacem (Mun.)	Urban	GCBH	SIDI KACEM	Home / Other		1	0	0	0	1	not PRD			0		1	2013	40	Single	Unpaid work	Ill defined/Unknown cause
269	SIDI KACEM	OUARGHA	Rural	GCBH	SIDI KACEM	Home / Other		1	0	0	0	1	not PRD			0		1	2013	28	Single	Unpaid work	Other
270	SIDI KACEM	Sidi Kacem (Mun.)	Urban	GCBH	SIDI KACEM	Health facility / Transfer	Emergencies	1	1	1	0	1	PRD	not PRD	not PRD	1	not PRD	1	2013	40	Married	Mainly employed	Late maternal death	Cardiopathy	Post-partum / abortum	>42j	Health facility
271	SIDI KACEM	Sidi Kacem (Mun.)	Urban	GCBH	SIDI KACEM	Home / Other	Body brought to the morgue	1	1	1	0	1	not PRD	not PRD	not PRD	1	not PRD	0	2013	35	Married	Unpaid work	External cause
272	SIDI KACEM	Gharb Bni Malek	Rural	GCBH	SIDI KACEM	Home / Other	Body brought to the morgue	1	1	1	0	1	not PRD	not PRD	not PRD	1	not PRD	0	2013	28	Single	Unpaid work	External cause
273	SIDI KACEM	Tilal El Gharb	Rural	GCBH	SIDI KACEM	Home / Other		1	0	0	0	1	not PRD			0		1	2013	34	Single	Unpaid work	Neoplasm
274	SIDI KACEM	OUARGHA	Rural	GCBH	SIDI KACEM	Home / Other	Body brought to the morgue	1	1	0	0	1	not PRD	not PRD		1	not PRD	1	2013	43	Married	Unpaid work	Cardiovasculor/Cerebrovascular disease
275	SIDI KACEM	Chrarda	Rural	GCBH	SIDI KACEM	Health facility / Transfer	Operating theatre	1	1	1	0	1	PRD	Maternal death	Maternal death	1	Maternal death	1	2014	24	Married	Unpaid work	Maternal death	Hemorrhage	Post-partum / abortum	≤ 24h	Health facility	Vaginal delivery
276	SIDI KACEM	Jorf El Melha (Mun.)	Urban	GCBH	SIDI KACEM	Home / Other		1	0	0	0	1	not PRD			0		0	2014	49	Married	Unpaid work	Neoplasm
277	SIDI KACEM	Sidi Kacem (Mun.)	Urban	Not GCBH	RABAT	Health facility / Transfer	Unspecified	0	0	1	0	1	not PRD		not PRD	0		1	2013	29			Infectious disease
278	SIDI KACEM	Tilal El Gharb	Rural	GCBH	SIDI KACEM			1	0	0	0	0				0		0	2013	28	Single		Ill defined/Unknown cause
279	SIDI KACEM	Tilal El Gharb	Rural	GCBH	SIDI KACEM	Home / Other		1	0	0	0	1	not PRD			0		1	2013	42		Unpaid work	Neoplasm
280	SIDI KACEM	Sidi Kacem (Mun.)	Urban	GCBH	SIDI KACEM	Health facility / Transfer	Emergencies	1	1	1	0	0		not PRD	not PRD	1	not PRD	0	2014	28	Single	Unpaid work	External cause
281	SIDI KACEM	OUARGHA	Rural	GCBH	SIDI KACEM	Home / Other		1	0	0	0	1	not PRD			0		0	2014	48	Married	Unpaid work	Neoplasm
282	SIDI KACEM	Baht	Rural	GCBH	SIDI KACEM	Health facility / Transfer	Emergencies	1	1	1	0	1	PRD	not PRD	not PRD	0		1	2014	26	Married	Unpaid work	Late maternal death	Cardiopathy	Post-partum / abortum	>42j	Home	Vaginal delivery
283	SIDI KACEM	Sidi Kacem (Mun.)	Urban	GCBH	SIDI KACEM	Home / Other		1	0	1	0	1	not PRD		not PRD	0		1	2013	48	Single	Unpaid work	Neoplasm
284	SIDI KACEM	OUARGHA	Rural	GCBH	SIDI KACEM	Health facility / Transfer	Emergencies	1	1	1	0	1	not PRD	not PRD	not PRD	0		1	2014	49	Married	Unpaid work	Ill defined/Unknown cause
285	SIDI KACEM	Sidi Kacem (Mun.)	Urban	GCBH	SIDI KACEM	Home / Other		1	0	1	0	1	not PRD		not PRD	0		1	2013	29	Single	Unpaid work	Other
286	SIDI KACEM	Sidi Kacem (Mun.)	Urban	GCBH	SIDI KACEM	Health facility / Transfer	Intensive Care Unit	0	1	1	0	0		not PRD	not PRD	1	not PRD	0	2013	44			Diabete
287	SIDI KACEM	Chrarda	Rural	GCBH	SIDI KACEM	Health facility / Transfer	Emergencies	1	1	1	0	1	not PRD	not PRD	not PRD	1	not PRD	1	2013	42	Married	Unpaid work	External cause
288	SIDI KACEM	Sidi Kacem (Mun.)	Urban	GCBH	SIDI KACEM			1	0	1	0	0			not PRD	0		0	2014	33	Single	Unpaid work	Ill defined/Unknown cause
289	SIDI KACEM	Baht	Rural	GCBH	SIDI KACEM	Home / Other		1	0	0	0	1	not PRD			0		1	2013	19	Single	Unpaid work	Nervous system disease
290	SIDI KACEM	Tilal El Gharb	Rural	GCBH	SIDI KACEM	Home / Other		1	0	0	0	1	PRD			0		1	2013	20	Married	Unpaid work	Maternal death	Unknown/ Undetermined	Post-partum / abortum	> 24h et < 42j	Health facility	Vaginal delivery
291	SIDI KACEM	Jorf El Melha (Mun.)	Urban	GCBH	SIDI KACEM	Health facility / Transfer	Intensive Care Unit	1	1	1	0	0		not PRD	not PRD	1	Maternal death	1	2013	47	Married	Unpaid work	Maternal death	Hemorrhage	Post-partum / abortum	Unknown
292	SIDI KACEM	Tilal El Gharb	Rural	GCBH	SIDI KACEM	Home / Other		1	0	0	0	1	not PRD			0		0	2014	49	Single		Ill defined/Unknown cause
293	SIDI KACEM	Tilal El Gharb	Rural	GCBH	SIDI KACEM	Health facility / Transfer	Emergencies	1	1	1	0	1	not PRD	not PRD	not PRD	0		1	2013	48	Married		Cardiovasculor/Cerebrovascular disease
294	SIDI KACEM	Sidi Kacem (Mun.)	Urban	GCBH	SIDI KACEM	Home / Other	Body brought to the morgue	1	1	1	0	1	not PRD	not PRD	not PRD	0		1	2013	23	Single	Unpaid work	Nervous system disease
295	SIDI KACEM	Baht	Rural	GCBH	SIDI KACEM	Home / Other		1	0	0	0	1	not PRD			0		1	2014	47	Married	Unpaid work	Cardiovasculor/Cerebrovascular disease
296	SIDI KACEM	Gharb Bni Malek	Rural	GCBH	SIDI KACEM	Health facility / Transfer	Intensive Care Unit	0	1	1	0	1	not PRD	not PRD	not PRD	1	not PRD	1	2013	34	Single		Infectious disease
297	SIDI KACEM	OUARGHA	Rural	GCBH	SIDI KACEM	Home / Other		1	0	0	0	1	not PRD			0		0	2013	45	Married	Unpaid work	Neoplasm
298	SIDI KACEM	Chrarda	Rural	GCBH	SIDI KACEM	Home / Other		1	0	0	0	1	not PRD			0		1	2014	43	Married	Unpaid work	Cardiovasculor/Cerebrovascular disease
299	SIDI KACEM	Sidi Kacem (Mun.)	Urban	GCBH	SIDI KACEM	Home / Other		1	0	1	0	0			not PRD	0		0	2013	42	Married	Unpaid work	Neoplasm
2100	SIDI KACEM	OUARGHA	Rural	GCBH	SIDI KACEM	Home / Other		1	0	1	0	1	not PRD		not PRD	0		0	2013	16	Married	Unpaid work	Nervous system disease
2101	SIDI KACEM	Baht	Rural	GCBH	SIDI KACEM	Home / Other		1	0	0	0	1	not PRD			0		1	2013	21	Married	Unpaid work	Infectious disease
2102	SIDI KACEM	Sidi Kacem (Mun.)	Urban	GCBH	SIDI KACEM	Home / Other		1	0	1	0	1	not PRD		not PRD	0		1	2013	36	Divorcee	Unpaid work	Ill defined/Unknown cause
2103	SIDI KACEM	Tilal El Gharb	Rural	GCBH	KENITRA	Health facility / Transfer	Emergencies	1	1	1	0	1	not PRD	not PRD	not PRD	0		1	2013	21	Single		Infectious disease
2104	SIDI KACEM	Chrarda	Rural	GCBH	SIDI KACEM	Health facility / Transfer	Emergencies	0	1	1	0	1	not PRD	not PRD	not PRD	1	not PRD	1	2013	40			Other
2105	SIDI KACEM	Chrarda	Rural	GCBH	SIDI KACEM	Home / Other		1	0	0	0	1	not PRD			0		1	2014	40	Single	Mainly employed	Neoplasm
2106	SIDI KACEM	OUARGHA	Rural	GCBH	SIDI KACEM	Home / Other	Body brought to the morgue	0	1	0	0	0		not PRD		0		0	2014	47	Married		External cause
2107	SIDI KACEM	Mechraa Belksiri (Mun.)	Urban	GCBH	SIDI KACEM			1	0	0	0	0				0		0	2013	29	Single	Unpaid work	Ill defined/Unknown cause
2108	SIDI KACEM	Sidi Kacem (Mun.)	Urban	GCBH	SIDI KACEM	Home / Other		1	0	1	0	1	not PRD		not PRD	0		1	2013	24	Single	Unpaid work	Other
2109	SIDI KACEM	Gharb Bni Malek	Rural	GCBH	SIDI KACEM	Health facility / Transfer	Medicine	0	1	1	0	1	not PRD	not PRD	not PRD	1	not PRD	1	2014	22			Neoplasm
2110	SIDI KACEM	Sidi Kacem (Mun.)	Urban	GCBH	SIDI KACEM	Health facility / Transfer	Medicine	1	1	1	0	0		not PRD	not PRD	0		0	2013	39	Single	Unpaid work	Ill defined/Unknown cause
2111	SIDI KACEM	Baht	Rural	GCBH	SIDI KACEM	Home / Other		1	0	0	1	1	PRD			0		1	2014	29	Married	Unpaid work	Maternal death	Hypertensive disease	During pregnancy	> 22 SA
2112	SIDI KACEM	Had Kourt (Mun.)	Urban	GCBH	SIDI KACEM	Home / Other	Body brought to the morgue	1	1	1	0	1	not PRD	not PRD	not PRD	0		1	2013	28	Married	Unpaid work	External cause
2113	SIDI KACEM	Baht	Rural	GCBH	SIDI KACEM	Home / Other		1	0	0	1	1	not PRD			0		1	2014	33	Married	Unpaid work	Neoplasm
2114	SIDI KACEM	Sidi Kacem (Mun.)	Urban	GCBH	SIDI KACEM	Home / Other		1	0	1	0	1	not PRD		not PRD	0		1	2014	38	Married	Unpaid work	Neoplasm
2115	SIDI KACEM	Baht	Rural	GCBH	SIDI KACEM	Home / Other		1	0	0	0	1	not PRD			0		1	2013	44	Married	Unpaid work	Neoplasm
2116	KENITRA	Benmansour	Rural	GCBH	SIDI KACEM	Home / Other		1	0	0	1	0				0		0	2014	46	Married	Unpaid work	Ill defined/Unknown cause
2117	SIDI KACEM	Chrarda	Rural	GCBH	SIDI KACEM			1	0	0	0	0				0		0	2013	40	Married	Unpaid work	Ill defined/Unknown cause
2118	SIDI KACEM	Baht	Rural	GCBH	SIDI KACEM	Home / Other		1	0	0	0	1	not PRD			0		1	2013	48	Married	Unpaid work	Neoplasm
2119	SIDI KACEM	Jorf El Melha (Mun.)	Urban	GCBH	SIDI KACEM	Home / Other		1	0	0	0	1	not PRD			0		0	2013	43	Single	Unpaid work	Other
2120	SIDI KACEM	Tilal El Gharb	Rural	GCBH	SIDI KACEM			1	0	0	1	0				0		0	2014	49	Married	Unpaid work	Ill defined/Unknown cause
2121	SIDI KACEM	Baht	Rural	GCBH	SIDI KACEM	Home / Other		1	0	0	0	1	not PRD			0		1	2013	34	Married		Cardiovasculor/Cerebrovascular disease
2122	SIDI KACEM	Mechraa Belksiri (Mun.)	Urban	GCBH	SIDI KACEM	Home / Other		1	0	1	0	1	PRD		not PRD	0		1	2013	43	Married	Unpaid work	Maternal death	Venous thromboembolism	Post-partum / abortum	> 24h et < 42j	Health facility
2123	SIDI KACEM	Tilal El Gharb	Rural	GCBH	SIDI KACEM	Home / Other		1	0	0	1	1	not PRD			0		1	2014	36	Married	Unpaid work	Neoplasm
2124	SIDI KACEM	Sidi Kacem (Mun.)	Urban	GCBH	SIDI KACEM	Home / Other		1	0	1	0	0			Maternal death	0		1	2013	33	Married	Mainly employed	Maternal death	Hypertensive disease	Unknown	Unknown
2125	SIDI KACEM	Chrarda	Rural	GCBH	SIDI KACEM			1	0	0	0	0				0		0	2013	34	Married	Unpaid work	Ill defined/Unknown cause
2126	SIDI KACEM	OUARGHA	Rural	GCBH	SIDI KACEM	Health facility / Transfer	Intensive Care Unit	0	1	1	0	1	not PRD	not PRD	not PRD	1	not PRD	1	2013	32	Divorcee		Cardiovasculor/Cerebrovascular disease
2127	SIDI KACEM	Chrarda	Rural	GCBH	SIDI KACEM	Health facility / Transfer	Intensive Care Unit	0	1	0	0	1	not PRD	not PRD		1	not PRD	1	2014	40			Cardiovasculor/Cerebrovascular disease
2128	SIDI KACEM	Chrarda	Rural	GCBH	SIDI KACEM	Home / Other	Body brought to the morgue	0	1	1	0	1	not PRD	not PRD	not PRD	1	not PRD	1	2013	48			External cause
2129	SIDI KACEM	Gharb Bni Malek	Rural	GCBH	SIDI KACEM	Health facility / Transfer	Emergencies	1	1	1	0	1	not PRD	not PRD	not PRD	0		1	2013	37	Married	Unpaid work	Ill defined/Unknown cause
2130	SIDI KACEM	Baht	Rural	GCBH	SIDI KACEM	Home / Other		1	0	0	1	0				0		0	2013	19	Single	Unpaid work	Ill defined/Unknown cause
2131	SIDI KACEM	Sidi Kacem (Mun.)	Urban	GCBH	SIDI KACEM	Home / Other		1	0	1	0	1	not PRD		not PRD	0		1	2013	35	Married	Unpaid work	Neoplasm
2132	SIDI KACEM	Chrarda	Rural	GCBH	SIDI KACEM	Home / Other		1	0	0	0	1	not PRD			0		1	2014	34	Single	Unpaid work	Neoplasm
2133	SIDI KACEM	Sidi Kacem (Mun.)	Urban	GCBH	SIDI KACEM	Home / Other		1	0	1	0	1	not PRD		not PRD	0		1	2013	43	Married	Unpaid work	Neoplasm
2134	SIDI KACEM	Sidi Kacem (Mun.)	Urban	GCBH	SIDI KACEM	Home / Other		1	0	0	0	1	not PRD			0		1	2013	47	Married		Neoplasm
2135	SIDI KACEM	Gharb Bni Malek	Rural	GCBH	SIDI KACEM	Home / Other	Body brought to the morgue	1	1	1	0	1	not PRD	not PRD	not PRD	1	not PRD	1	2013	36	Married	Unpaid work	Cardiovasculor/Cerebrovascular disease
2136	SIDI KACEM	Tilal El Gharb	Rural	GCBH	SIDI KACEM	Home / Other		1	0	0	0	1	not PRD			0		1	2013	43	Married		Ill defined/Unknown cause
2137	SIDI KACEM	Sidi Kacem (Mun.)	Urban	GCBH	SIDI KACEM	Home / Other		1	0	1	0	1	not PRD		not PRD	0		1	2014	48	Single	Unpaid work	Other
2138	SIDI KACEM	Gharb Bni Malek	Rural	GCBH	SIDI KACEM	Home / Other		1	0	0	0	1	not PRD			0		1	2013	17	Single	Mainly not employed	External cause
2139	SIDI KACEM	Tilal El Gharb	Rural	GCBH	SIDI KACEM	Home / Other		1	0	0	0	1	PRD			0		1	2013	36	Married	Unpaid work	Maternal death	Hemorrhage	Post-partum / abortum	≤ 24h	Home	Vaginal delivery
2140	SIDI KACEM	Sidi Kacem (Mun.)	Urban	GCBH	SIDI KACEM	Health facility / Transfer	Intensive Care Unit	1	1	1	0	0		not PRD	not PRD	1	not PRD	0	2013	47	Single	Unpaid work	Cardiovasculor/Cerebrovascular disease
2141	SIDI KACEM	Baht	Rural	GCBH	SIDI KACEM	Home / Other	Body brought to the morgue	1	1	0	0	1	not PRD	not PRD		0		1	2013	29	Single	Unpaid work	External cause
2142	SIDI KACEM	Chrarda	Rural	GCBH	SIDI KACEM	Home / Other	Body brought to the morgue	1	1	0	0	1	not PRD	not PRD		1	not PRD	1	2014	43	Married	Unpaid work	Cardiovasculor/Cerebrovascular disease
2143	SIDI KACEM	Gharb Bni Malek	Rural	GCBH	SIDI KACEM	Home / Other		1	0	0	0	1	not PRD			0		1	2014	29	Single	Unpaid work	Other
2144	SIDI KACEM	Sidi Kacem (Mun.)	Urban	GCBH	SIDI KACEM	Health facility / Transfer	Emergencies	1	1	1	0	1	not PRD	not PRD	not PRD	1	not PRD	1	2013	47	Married	Unpaid work	Cardiovasculor/Cerebrovascular disease
2145	SIDI KACEM	Baht	Rural	GCBH	SIDI KACEM			1	0	0	1	0				0		0	2014	48			Ill defined/Unknown cause
2146	SIDI KACEM	Tilal El Gharb	Rural	GCBH	SIDI KACEM	Home / Other		1	0	0	0	1	not PRD			0		1	2014	39	Married	Unpaid work	Cardiovasculor/Cerebrovascular disease
2147	SIDI KACEM	OUARGHA	Rural	GCBH	SIDI KACEM	Home / Other		1	0	0	0	1	not PRD			0		0	2014	49	Married	Unpaid work	Infectious disease
2148	SIDI KACEM	OUARGHA	Rural	GCBH	SIDI KACEM	Health facility / Transfer	Pneumonology	1	1	0	0	0		not PRD		0		0	2014	30			Ill defined/Unknown cause
2149	SIDI KACEM	Chrarda	Rural	GCBH	SIDI KACEM	Home / Other		1	0	0	0	1	not PRD			0		1	2013	43	Single		Nervous system disease
2150	SIDI KACEM	Tilal El Gharb	Rural	GCBH	SIDI KACEM	Health facility / Transfer	Primary health center	1	1	1	0	1	PRD	Maternal death	Maternal death	1	Maternal death	1	2014	29	Married	Unpaid work	Maternal death	Hemorrhage	Post-partum / abortum	≤ 24h	Home	Vaginal delivery
2151	SIDI KACEM	Chrarda	Rural	GCBH	SIDI KACEM			1	0	0	0	1	not PRD			0		1	2013	23	Single	Unpaid work	Ill defined/Unknown cause
2152	SIDI KACEM	OUARGHA	Rural	GCBH	SIDI KACEM	Health facility / Transfer	Intensive Care Unit	1	1	1	0	1	PRD	Maternal death	Maternal death	1	Maternal death	1	2013	33	Married	Unpaid work	Maternal death	Hemorrhage	Post-partum / abortum	≤ 24h	Health facility	Vaginal delivery
2153	SIDI KACEM	Sidi Kacem (Mun.)	Urban	GCBH	SIDI KACEM	Home / Other		1	0	1	0	0			not PRD	0		0	2013	48	Married	Unpaid work	Neoplasm
2154	SIDI KACEM	Sidi Kacem (Mun.)	Urban	GCBH	SIDI KACEM	Health facility / Transfer	Unspecified	1	0	1	0	1	PRD		not PRD	0		1	2013	30	Married	Unpaid work	Maternal death	Hypertensive disease	Post-partum / abortum	≤ 24h	Health facility	Caesarean section
2155	SIDI KACEM	OUARGHA	Rural	GCBH	SIDI KACEM	Home / Other		1	0	0	1	1	not PRD			0		1	2013	35	Married	Unpaid work	Ill defined/Unknown cause
2156	SIDI KACEM	Chrarda	Rural	GCBH	SIDI KACEM	Home / Other		1	0	0	0	1	not PRD			0		1	2013	43	Single	Unpaid work	Neoplasm
2157	SIDI KACEM	Baht	Rural	GCBH	SIDI KACEM	Home / Other		1	0	0	1	1	not PRD			0		1	2014	40	Married	Unpaid work	Other
2158	SIDI KACEM	Had Kourt (Mun.)	Urban	GCBH	SIDI KACEM	Home / Other		1	0	1	0	1	not PRD		not PRD	0		1	2014	46	Married		Ill defined/Unknown cause
2159	SIDI KACEM	Mechraa Belksiri (Mun.)	Urban	GCBH	SIDI KACEM	Home / Other		1	0	0	0	1	not PRD			0		1	2013	31	Single	Unpaid work	Other
2160	SIDI KACEM	Sidi Kacem (Mun.)	Urban	GCBH	SIDI KACEM	Health facility / Transfer	Emergencies	1	1	1	0	0		not PRD	not PRD	0		0	2013	27	Married	Unpaid work	Ill defined/Unknown cause
2161	SIDI KACEM	Gharb Bni Malek	Rural	GCBH	SIDI KACEM	Home / Other	Body brought to the morgue	1	1	1	0	1	PRD	not PRD	not PRD	1	Maternal death	1	2014	23	Married	Unpaid work	Maternal death	Hemorrhage	Post-partum / abortum	> 24h et < 42j	Health facility	Caesarean section
2162	SIDI KACEM	Dar Gueddari (Mun.)	Urban	GCBH	SIDI KACEM	Home / Other		1	0	0	0	1	not PRD			0		1	2014	43	Married	Mainly employed	Cardiovasculor/Cerebrovascular disease
2163	SIDI KACEM	Baht	Rural	GCBH	SIDI KACEM	Home / Other		1	0	0	0	1	not PRD			0		1	2013	15	Single	Unpaid work	Cardiovasculor/Cerebrovascular disease
2164	SIDI KACEM	OUARGHA	Rural	GCBH	SIDI KACEM	Health facility / Transfer	Emergencies	1	1	1	0	0		not PRD	not PRD	0		0	2013	27			Ill defined/Unknown cause
2165	SIDI KACEM	Baht	Rural	GCBH	SIDI KACEM	Health facility / Transfer	Emergencies	1	1	0	0	1	not PRD	not PRD		0		1	2014	36			Ill defined/Unknown cause
2166	SIDI KACEM	Gharb Bni Malek	Rural	GCBH	SIDI KACEM	Health facility / Transfer	Unspecified	1	1	0	0	1	not PRD	not PRD		0		1	2014	47	Married	Unpaid work	Ill defined/Unknown cause
2167	SIDI KACEM	Chrarda	Rural	GCBH	SIDI KACEM	Home / Other		1	0	0	1	1	not PRD			0		1	2013	36	Widow	Unpaid work	Infectious disease
2168	SIDI KACEM	Gharb Bni Malek	Rural	GCBH	SIDI KACEM	Home / Other	Body brought to the morgue	1	1	1	0	1	not PRD	not PRD	not PRD	1	not PRD	1	2014	48	Married	Unpaid work	Cardiovasculor/Cerebrovascular disease
2169	SIDI KACEM	Sidi Kacem (Mun.)	Urban	Not GCBH	MEKNES	Health facility / Transfer	Unspecified	0	0	0	0	1	PRD			0		1	2013	36	Married	Unpaid work	Maternal death	Hemorrhage	Post-partum / abortum	≤ 24h	Health facility
31	SIDI SLIMANE	Sidi Yahya El Gharb (Mun.)	Urban	GCBH	SIDI SLIMANE	Home / Other		1	0	1	0	1	not PRD		not PRD	0		1	2013	46	Married	Unpaid work	Neoplasm
32	SIDI SLIMANE	Sidi Slimane	Rural	GCBH	SIDI SLIMANE	Home / Other	Body brought to the morgue	1	1	0	0	1	PRD	Maternal death		1	Maternal death	1	2013	34	Married	Unpaid work	Maternal death	Hemorrhage	Post-partum / abortum	≤ 24h	Home	Vaginal delivery
33	SIDI SLIMANE	Sidi Slimane (Mun.)	Urban	GCBH	SIDI SLIMANE	Home / Other		1	0	1	0	1	not PRD		not PRD	0		1	2013	38	Married	Unpaid work	Cardiovasculor/Cerebrovascular disease
34	SIDI SLIMANE	Sidi Slimane	Rural	GCBH	SIDI SLIMANE	Home / Other		1	0	0	1	1	not PRD			0		1	2013	33		Unpaid work	Neoplasm
35	KENITRA	Kénitra Banlieue	Rural	GCBH	SIDI SLIMANE	Home / Other		1	0	0	0	1	not PRD			0		1	2014	49	Married		Cardiovasculor/Cerebrovascular disease
36	KENITRA	Kénitra (Mun.)	Urban	GCBH	SIDI SLIMANE	Home / Other		1	0	0	0	1	not PRD			0		1	2014	45	Married	Unpaid work	Cardiovasculor/Cerebrovascular disease
37	SIDI SLIMANE	Sidi Slimane	Rural	GCBH	SIDI SLIMANE	Home / Other		0	0	1	1	1	not PRD		not PRD	0		1	2014	45		Unpaid work	External cause
38	SIDI SLIMANE			GCBH	SIDI SLIMANE	Home / Other	Body brought to the morgue	0	1	0	0	1	not PRD	not PRD		1	not PRD	1	2014	26	Married		External cause
39	SIDI SLIMANE	Sidi Slimane (Mun.)	Urban	GCBH	SIDI SLIMANE	Home / Other		1	0	1	0	1	not PRD		not PRD	0		1	2013	38	Married		Cardiovasculor/Cerebrovascular disease
310	SIDI SLIMANE	Sidi Slimane (Mun.)	Urban	GCBH	SIDI SLIMANE	Home / Other		1	0	1	0	1	not PRD		not PRD	0		1	2013	42		Unpaid work	Neoplasm
311	SIDI SLIMANE			GCBH	SIDI SLIMANE	Home / Other	Body brought to the morgue	0	1	0	0	1	not PRD	not PRD		1	not PRD	1	2013	49			Cardiovasculor/Cerebrovascular disease
312	SIDI SLIMANE	Sidi Slimane	Rural	GCBH	SIDI SLIMANE	Home / Other		1	0	0	0	1	not PRD			0		1	2013	36	Married	Unpaid work	Neoplasm
313	SIDI SLIMANE	Sidi Slimane (Mun.)	Urban	GCBH	SIDI SLIMANE	Home / Other		0	0	1	0	1	not PRD		not PRD	0		1	2014	47			Diabete
314	SIDI SLIMANE	Sidi Slimane (Mun.)	Urban	GCBH	KENITRA			1	0	0	0	0				0		0	2014	18		Unpaid work	Ill defined/Unknown cause
315	SIDI SLIMANE	Sidi Slimane (Mun.)	Urban	GCBH	SIDI SLIMANE	Home / Other	Body brought to the morgue	1	1	0	0	0		not PRD		0		0	2013	41		Unpaid work	Ill defined/Unknown cause
316	SIDI SLIMANE	Sidi Slimane (Mun.)	Urban	GCBH	SIDI SLIMANE	Home / Other		1	0	1	0	1	not PRD		not PRD	0		1	2013	17			Nervous system disease
317	SIDI SLIMANE	Sidi Slimane (Mun.)	Urban	GCBH	SIDI SLIMANE	Health facility / Transfer	Transfer	1	1	1	0	1	PRD	Maternal death	Maternal death	1	Maternal death	1	2013	26	Married	Unpaid work	Maternal death	Hypertensive disease	Post-partum / abortum	≤ 24h	Health facility	Vaginal delivery
318	SIDI SLIMANE	Kceibya	Rural	GCBH	SIDI SLIMANE	Home / Other		1	0	0	0	1	not PRD			0		1	2013	42	Married		Nervous system disease
319	SIDI SLIMANE	Sidi Slimane (Mun.)	Urban	GCBH	SIDI SLIMANE	Home / Other		1	0	1	0	0			not PRD	0		0	2013	27		Unpaid work	Nervous system disease
320	SIDI SLIMANE	Sidi Slimane	Rural	GCBH	SIDI SLIMANE	Home / Other	Body brought to the morgue	1	1	0	0	1	not PRD	not PRD		1	not PRD	1	2013	31			External cause
321	SIDI SLIMANE	Sidi Slimane (Mun.)	Urban	GCBH	SIDI SLIMANE	Home / Other	Body brought to the morgue	1	1	0	0	1	not PRD	not PRD		1	not PRD	1	2013	41		Unpaid work	Cardiovasculor/Cerebrovascular disease
322	SIDI SLIMANE	Sidi Slimane	Rural	GCBH	SIDI SLIMANE	Home / Other		1	0	0	0	1	not PRD			0		1	2013	29		Unpaid work	Other
323	SIDI SLIMANE	Kceibya	Rural	GCBH	SIDI SLIMANE	Home / Other		1	0	0	0	1	PRD			0		1	2014	34	Married	Unpaid work	Late maternal death	Undetermined cause	Post-partum / abortum	≥ 42j	Health facility	Vaginal delivery
324	SIDI SLIMANE	Sidi Slimane (Mun.)	Urban	GCBH	SIDI SLIMANE	Home / Other		1	0	1	0	1	not PRD		not PRD	0		1	2013	49			Cardiovasculor/Cerebrovascular disease
325	SIDI SLIMANE	Kceibya	Rural	GCBH	SIDI SLIMANE	Home / Other		1	0	0	0	1	not PRD			0		1	2014	40	Married	Unpaid work	Neoplasm
326	SIDI SLIMANE	Sidi Yahya El Gharb (Mun.)	Urban	GCBH	SIDI SLIMANE	Home / Other		1	0	1	0	1	not PRD		not PRD	0		1	2014	47	Married	Unpaid work	Cardiovasculor/Cerebrovascular disease
327	SIDI SLIMANE	Kceibya	Rural	GCBH	SIDI SLIMANE	Home / Other		1	0	0	0	1	not PRD			0		1	2013	22		Unpaid work	Nervous system disease
328	SIDI SLIMANE	Sidi Yahya El Gharb (Mun.)	Urban	GCBH	SIDI SLIMANE	Home / Other		1	0	1	0	1	not PRD		not PRD	0		1	2013	39	Married	Unpaid work	Neoplasm
329	SIDI SLIMANE	Kceibya	Rural	GCBH	SIDI SLIMANE	Home / Other		1	0	0	0	1	PRD			0		1	2014	33	Married	Unpaid work	Late maternal death	Stomach cancer	Post-partum / abortum	≥ 42j
330	SIDI SLIMANE	Sidi Slimane (Mun.)	Urban	GCBH	SIDI SLIMANE	Home / Other		1	0	1	0	1	not PRD		not PRD	0		1	2014	43	Married	Unpaid work	Neoplasm
331	SIDI SLIMANE			GCBH	SIDI SLIMANE	Home / Other		1	0	1	0	0			not PRD	0		0	2013	49			Neoplasm
332	SIDI SLIMANE	Sidi Slimane	Rural	GCBH	SIDI SLIMANE	Home / Other		1	0	0	1	1	not PRD			0		1	2013	40	Married	Unpaid work	Neoplasm
333	SIDI SLIMANE	Sidi Slimane	Rural	GCBH	KENITRA			1	0	0	0	0				0		0	2013	27	Married	Unpaid work	Ill defined/Unknown cause
334	SIDI SLIMANE	Sidi Slimane	Rural	GCBH	SIDI SLIMANE	Home / Other		1	0	0	0	1	not PRD			0		1	2014	43		Unpaid work	Neoplasm
335	SIDI SLIMANE	Sidi Slimane	Rural	GCBH	SIDI SLIMANE	Home / Other		1	0	0	1	1	not PRD			0		1	2013	20			Other
336	SIDI SLIMANE	Sidi Yahya El Gharb (Mun.)	Urban	GCBH	SIDI SLIMANE	Home / Other		1	0	0	0	1	not PRD			0		1	2014	49		Unpaid work	Other
337	SIDI SLIMANE	Sidi Slimane	Rural	GCBH	SIDI SLIMANE	Home / Other		1	0	0	0	1	not PRD			0		1	2013	47	Married	Unpaid work	Neoplasm
338	SIDI SLIMANE	Sidi Slimane	Rural	GCBH	SIDI SLIMANE	Home / Other		1	0	0	0	1	not PRD			0		1	2014	41	Married	Unpaid work	Neoplasm
339	SIDI SLIMANE			GCBH	SIDI SLIMANE	Home / Other	Body brought to the morgue	1	1	0	0	1	not PRD	not PRD		1	not PRD	1	2013	30			Other
340	SIDI SLIMANE	Sidi Slimane (Mun.)	Urban	GCBH	SIDI SLIMANE	Home / Other		1	0	1	0	1	not PRD		not PRD	0		1	2014	27		Unpaid work	Other
341	SIDI SLIMANE	Sidi Slimane (Mun.)	Urban	GCBH	SIDI SLIMANE	Home / Other		1	0	1	0	1	not PRD		not PRD	0		1	2013	32	Married	Unpaid work	Neoplasm
342	SIDI SLIMANE	Sidi Slimane	Rural	GCBH	SIDI SLIMANE	Home / Other		1	0	0	1	1	PRD			0		1	2014	26	Married	Unpaid work	Maternal death	Other	Post-partum / abortum	> 24h et < 42j	Home	Vaginal delivery
343	SIDI SLIMANE	Sidi Slimane	Rural	GCBH	SIDI SLIMANE	Home / Other		1	0	0	0	1	not PRD			0		1	2013	33		Unpaid work	Other
344	SIDI SLIMANE	Sidi Slimane	Rural	GCBH	SIDI SLIMANE	Home / Other		1	0	0	0	1	not PRD			0		1	2013	45	Married	Unpaid work	Cardiovasculor/Cerebrovascular disease
345	SIDI SLIMANE	Sidi Slimane (Mun.)	Urban	GCBH	SIDI SLIMANE	Home / Other		1	0	0	0	1	not PRD			0		1	2013	33	Married	Unpaid work	Nervous system disease
346	SIDI SLIMANE	Sidi Yahya El Gharb (Mun.)	Urban	GCBH	SIDI SLIMANE	Home / Other		1	0	0	0	1	not PRD			0		1	2014	20		Unpaid work	Neoplasm
347	SIDI SLIMANE			GCBH	SIDI SLIMANE	Home / Other		1	0	1	0	0			not PRD	0		0	2013	46			Neoplasm
348	SIDI SLIMANE	Sidi Slimane	Rural	GCBH	SIDI SLIMANE	Home / Other		1	0	0	1	1	not PRD			0		1	2013	34		Unpaid work	Neoplasm
349	SIDI SLIMANE	Sidi Slimane (Mun.)	Urban	GCBH	SIDI SLIMANE	Home / Other		1	0	1	0	1	not PRD		not PRD	0		1	2014	46	Married	Unpaid work	Cardiovasculor/Cerebrovascular disease
350	SIDI SLIMANE	Sidi Yahya El Gharb (Mun.)	Urban	GCBH	SIDI SLIMANE	Home / Other		1	0	1	0	1	not PRD		not PRD	0		1	2014	42	Married	Unpaid work	External cause
351	SIDI KACEM	OUARGHA	Rural	GCBH	SIDI SLIMANE	Home / Other	Body brought to the morgue	1	1	0	0	1	not PRD	not PRD		1	not PRD	1	2013	22	Married	Unpaid work	External cause
352	SIDI SLIMANE	Sidi Slimane (Mun.)	Urban	GCBH	SIDI SLIMANE	Home / Other		1	0	0	0	1	not PRD			0		1	2013	26	Married	Unpaid work	Ill defined/Unknown cause
353	SIDI SLIMANE	Sidi Yahya El Gharb (Mun.)	Urban	GCBH	SIDI SLIMANE	Home / Other		1	0	1	0	1	not PRD		not PRD	0		1	2013	41	Married	Unpaid work	Neoplasm
354	SIDI SLIMANE	Sidi Slimane	Rural	GCBH	SIDI SLIMANE	Home / Other		1	0	0	0	1	not PRD			0		1	2013	28		Unpaid work	Ill defined/Unknown cause
355	SIDI SLIMANE	Sidi Slimane (Mun.)	Urban	GCBH	SIDI SLIMANE	Home / Other		1	0	1	0	1	not PRD		not PRD	0		1	2014	24		Unpaid work	Cardiovasculor/Cerebrovascular disease
356	SIDI SLIMANE	Sidi Slimane	Rural	GCBH	SIDI SLIMANE			1	0	0	0	0				0		0	2013	30		Unpaid work	Ill defined/Unknown cause
357	SIDI SLIMANE	Sidi Slimane	Rural	GCBH	SIDI SLIMANE	Home / Other		1	0	0	1	1	not PRD			0		1	2013	40	Married	Unpaid work	Cardiovasculor/Cerebrovascular disease
358	SIDI SLIMANE	Kceibya	Rural	GCBH	SIDI SLIMANE	Home / Other		1	0	0	0	1	not PRD			0		1	2013	49	Married	Unpaid work	Neoplasm
359	SIDI SLIMANE	Sidi Slimane	Rural	GCBH	SIDI SLIMANE	Home / Other		1	0	0	1	1	not PRD			0		1	2013	30	Married	Unpaid work	Neoplasm
360	SIDI SLIMANE	Sidi Yahya El Gharb (Mun.)	Urban	GCBH	SIDI SLIMANE	Home / Other		1	0	1	0	1	not PRD		not PRD	0		1	2014	43		Unpaid work	Infectious disease
361	SIDI SLIMANE	Sidi Slimane (Mun.)	Urban	GCBH	SIDI SLIMANE	Home / Other	Body brought to the morgue	1	1	0	0	1	not PRD	not PRD		1	not PRD	1	2013	44	Married	Unpaid work	Diabete
362	SIDI SLIMANE	Sidi Slimane (Mun.)	Urban	GCBH	SIDI SLIMANE	Home / Other		1	0	1	0	1	not PRD		not PRD	0		1	2013	44		Unpaid work	Nervous system disease
363	SIDI SLIMANE			GCBH	SIDI SLIMANE	Home / Other		0	0	0	1	0				0		0	2013	46	Married		Ill defined/Unknown cause
364	SIDI SLIMANE	Sidi Yahya El Gharb (Mun.)	Urban	GCBH	SIDI SLIMANE	Home / Other		0	0	1	0	1	not PRD		not PRD	0		1	2013	48			Neoplasm
365	SIDI SLIMANE	Sidi Slimane	Rural	GCBH	SIDI SLIMANE	Home / Other		1	0	0	1	1	not PRD			0		1	2013	31	Married	Unpaid work	Neoplasm
366	SIDI SLIMANE			GCBH	SIDI SLIMANE	Home / Other	Body brought to the morgue	0	1	0	0	1	not PRD	not PRD		1	not PRD	1	2013	49	Married		Ill defined/Unknown cause
367	SIDI SLIMANE	Sidi Yahya El Gharb (Mun.)	Urban	GCBH	SIDI SLIMANE	Home / Other		1	0	1	0	0			not PRD	0		0	2014	44		Unpaid work	Neoplasm
368	SIDI SLIMANE	Sidi Yahya El Gharb (Mun.)	Urban	GCBH	SIDI SLIMANE	Home / Other		1	0	1	0	1	not PRD		not PRD	0		1	2014	46	Married	Unpaid work	Neoplasm
369	SIDI SLIMANE	Sidi Slimane (Mun.)	Urban	GCBH	SIDI SLIMANE	Home / Other		1	0	1	0	1	not PRD		not PRD	0		1	2014	39		Unpaid work	Diabete
370	SIDI SLIMANE	Kceibya	Rural	GCBH	KENITRA	Health facility / Transfer	Intensive Care Unit	1	1	1	0	1	not PRD	not PRD	not PRD	1	not PRD	1	2013	20		Unpaid work	Infectious disease
371	SIDI SLIMANE	Sidi Slimane (Mun.)	Urban	GCBH	SIDI SLIMANE	Home / Other		0	0	1	0	1	not PRD		not PRD	0		1	2014	45			Neoplasm
372	SIDI SLIMANE	Sidi Slimane (Mun.)	Urban	GCBH	KENITRA	Health facility / Transfer	Emergencies	1	1	1	0	1	not PRD	not PRD	not PRD	0		1	2013	48	Divorcee	Unpaid work	External cause
373	SIDI SLIMANE	Sidi Slimane (Mun.)	Urban	GCBH	SIDI SLIMANE	Home / Other		0	0	1	0	1	not PRD		not PRD	0		1	2014	46			Nervous system disease
374	SIDI SLIMANE	Sidi Slimane	Rural	GCBH	SIDI SLIMANE	Home / Other		1	0	0	1	1	not PRD			0		1	2014	45		Unpaid work	External cause
375	SIDI SLIMANE	Sidi Slimane	Rural	GCBH	SIDI SLIMANE	Home / Other		0	0	0	1	0				0		0	2014	33	Married		Ill defined/Unknown cause
376	SIDI SLIMANE	Sidi Slimane	Rural	GCBH	SIDI SLIMANE	Home / Other		0	0	0	1	0				0		0	2014	24			Ill defined/Unknown cause
377	SIDI SLIMANE	Sidi Slimane	Rural	GCBH	SIDI SLIMANE	Home / Other		0	0	0	1	0				0		0	2014	47	Married		Ill defined/Unknown cause
1442	SIDI KACEM	Jorf El Melha (Mun.)	Urban	GCBH	SIDI KACEM	Home / Other		0	0	1	0	0			not PRD	0		0	2013	33			External cause
1443	KENITRA	Kénitra (Mun.)	Urban	GCBH	KENITRA	Home / Other		0	0	1	0	0			not PRD	0		0	2013	22			External cause
1444	KENITRA	Kénitra Banlieue	Rural	GCBH	KENITRA	Health facility / Transfer	Emergencies	0	1	1	0	0		not PRD	not PRD	0		0	2014	29			Ill defined/Unknown cause
